# Supplementary material for: Ikaros sets the threshold for negative B-cell selection by regulation of the signaling strength of the AKT pathway
Source: Cell Commun Signal. 2024 Jul 12;22:360. doi: 10.1186/s12964-024-01732-5 (PMC11241878; doi:10.1186/s12964-024-01732-5)
Supplement: Supplementary file 2 — Additional file 2. [file 12964_2024_1732_MOESM2_ESM.xlsx]

## Sheet: Core_Ph
Table S1.	INPP5D GSEA for Ph-positive samples.
NAME	DESCRIPTION	GENE_SYMBOL	GENE_TITLE	SCORE
INPP5D	inositol polyphosphate-5-phosphatase D [Source:HGNC Symbol;Acc:HGNC:6079]	INPP5D	inositol polyphosphate-5-phosphatase D [Source:HGNC Symbol;Acc:HGNC:6079]	20044718
ZNF496	zinc finger protein 496 [Source:HGNC Symbol;Acc:HGNC:23713]	ZNF496	zinc finger protein 496 [Source:HGNC Symbol;Acc:HGNC:23713]	11411093
DGKA	diacylglycerol kinase alpha [Source:HGNC Symbol;Acc:HGNC:2849]	DGKA	diacylglycerol kinase alpha [Source:HGNC Symbol;Acc:HGNC:2849]	10755840
TMEM63A	transmembrane protein 63A [Source:HGNC Symbol;Acc:HGNC:29118]	TMEM63A	transmembrane protein 63A [Source:HGNC Symbol;Acc:HGNC:29118]	10696379
PLCB2	phospholipase C beta 2 [Source:HGNC Symbol;Acc:HGNC:9055]	PLCB2	phospholipase C beta 2 [Source:HGNC Symbol;Acc:HGNC:9055]	10603910
DCAF8	DDB1 and CUL4 associated factor 8 [Source:HGNC Symbol;Acc:HGNC:24891]	DCAF8	DDB1 and CUL4 associated factor 8 [Source:HGNC Symbol;Acc:HGNC:24891]	10067539
PHF21A	PHD finger protein 21A [Source:HGNC Symbol;Acc:HGNC:24156]	PHF21A	PHD finger protein 21A [Source:HGNC Symbol;Acc:HGNC:24156]	0.99755144
NAA40	N-alpha-acetyltransferase 40, NatD catalytic subunit [Source:HGNC Symbol;Acc:HGNC:25845]	NAA40	N-alpha-acetyltransferase 40, NatD catalytic subunit [Source:HGNC Symbol;Acc:HGNC:25845]	0.99580526
TTC24	tetratricopeptide repeat domain 24 [Source:HGNC Symbol;Acc:HGNC:32348]	TTC24	tetratricopeptide repeat domain 24 [Source:HGNC Symbol;Acc:HGNC:32348]	0.96569735
GTPBP2	GTP binding protein 2 [Source:HGNC Symbol;Acc:HGNC:4670]	GTPBP2	GTP binding protein 2 [Source:HGNC Symbol;Acc:HGNC:4670]	0.96263295
TRIM14	tripartite motif containing 14 [Source:HGNC Symbol;Acc:HGNC:16283]	TRIM14	tripartite motif containing 14 [Source:HGNC Symbol;Acc:HGNC:16283]	0.9548171
TSC1	TSC complex subunit 1 [Source:HGNC Symbol;Acc:HGNC:12362]	TSC1	TSC complex subunit 1 [Source:HGNC Symbol;Acc:HGNC:12362]	0.95451736
ATG16L2	autophagy related 16 like 2 [Source:HGNC Symbol;Acc:HGNC:25464]	ATG16L2	autophagy related 16 like 2 [Source:HGNC Symbol;Acc:HGNC:25464]	0.95128745
CUL9	cullin 9 [Source:HGNC Symbol;Acc:HGNC:15982]	CUL9	cullin 9 [Source:HGNC Symbol;Acc:HGNC:15982]	0.9488104
STARD9	StAR related lipid transfer domain containing 9 [Source:HGNC Symbol;Acc:HGNC:19162]	STARD9	StAR related lipid transfer domain containing 9 [Source:HGNC Symbol;Acc:HGNC:19162]	0.9481068
PLXNB2	plexin B2 [Source:HGNC Symbol;Acc:HGNC:9104]	PLXNB2	plexin B2 [Source:HGNC Symbol;Acc:HGNC:9104]	0.9435761
PARVG	parvin gamma [Source:HGNC Symbol;Acc:HGNC:14654]	PARVG	parvin gamma [Source:HGNC Symbol;Acc:HGNC:14654]	0.93116343
KIAA0319L	KIAA0319 like [Source:HGNC Symbol;Acc:HGNC:30071]	KIAA0319L	KIAA0319 like [Source:HGNC Symbol;Acc:HGNC:30071]	0.92882615
ZNF76	zinc finger protein 76 [Source:HGNC Symbol;Acc:HGNC:13149]	ZNF76	zinc finger protein 76 [Source:HGNC Symbol;Acc:HGNC:13149]	0.92861384
ZMIZ2	zinc finger MIZ-type containing 2 [Source:HGNC Symbol;Acc:HGNC:22229]	ZMIZ2	zinc finger MIZ-type containing 2 [Source:HGNC Symbol;Acc:HGNC:22229]	0.92805606
SYMPK	symplekin scaffold protein [Source:HGNC Symbol;Acc:HGNC:22935]	SYMPK	symplekin scaffold protein [Source:HGNC Symbol;Acc:HGNC:22935]	0.92646754
ATG4B	autophagy related 4B cysteine peptidase [Source:HGNC Symbol;Acc:HGNC:20790]	ATG4B	autophagy related 4B cysteine peptidase [Source:HGNC Symbol;Acc:HGNC:20790]	0.92588836
SETD5	SET domain containing 5 [Source:HGNC Symbol;Acc:HGNC:25566]	SETD5	SET domain containing 5 [Source:HGNC Symbol;Acc:HGNC:25566]	0.9240394
CCNL2	cyclin L2 [Source:HGNC Symbol;Acc:HGNC:20570]	CCNL2	cyclin L2 [Source:HGNC Symbol;Acc:HGNC:20570]	0.923663
TTC31	tetratricopeptide repeat domain 31 [Source:HGNC Symbol;Acc:HGNC:25759]	TTC31	tetratricopeptide repeat domain 31 [Source:HGNC Symbol;Acc:HGNC:25759]	0.92205787
CLCN7	chloride voltage-gated channel 7 [Source:HGNC Symbol;Acc:HGNC:2025]	CLCN7	chloride voltage-gated channel 7 [Source:HGNC Symbol;Acc:HGNC:2025]	0.9169183
GSE1	Gse1 coiled-coil protein [Source:HGNC Symbol;Acc:HGNC:28979]	GSE1	Gse1 coiled-coil protein [Source:HGNC Symbol;Acc:HGNC:28979]	0.91450286
TTC7A	tetratricopeptide repeat domain 7A [Source:HGNC Symbol;Acc:HGNC:19750]	TTC7A	tetratricopeptide repeat domain 7A [Source:HGNC Symbol;Acc:HGNC:19750]	0.914219
PKD2	polycystin 2, transient receptor potential cation channel [Source:HGNC Symbol;Acc:HGNC:9009]	PKD2	polycystin 2, transient receptor potential cation channel [Source:HGNC Symbol;Acc:HGNC:9009]	0.9092546
TRAF5	TNF receptor associated factor 5 [Source:HGNC Symbol;Acc:HGNC:12035]	TRAF5	TNF receptor associated factor 5 [Source:HGNC Symbol;Acc:HGNC:12035]	0.9035663
METTL3	methyltransferase 3, N6-adenosine-methyltransferase complex catalytic subunit [Source:HGNC Symbol;Acc:HGNC:17563]	METTL3	methyltransferase 3, N6-adenosine-methyltransferase complex catalytic subunit [Source:HGNC Symbol;Acc:HGNC:17563]	0.90309095
CAMK2G	calcium/calmodulin dependent protein kinase II gamma [Source:HGNC Symbol;Acc:HGNC:1463]	CAMK2G	calcium/calmodulin dependent protein kinase II gamma [Source:HGNC Symbol;Acc:HGNC:1463]	0.90186775
LPCAT4	lysophosphatidylcholine acyltransferase 4 [Source:HGNC Symbol;Acc:HGNC:30059]	LPCAT4	lysophosphatidylcholine acyltransferase 4 [Source:HGNC Symbol;Acc:HGNC:30059]	0.9012946
STK36	serine/threonine kinase 36 [Source:HGNC Symbol;Acc:HGNC:17209]	STK36	serine/threonine kinase 36 [Source:HGNC Symbol;Acc:HGNC:17209]	0.8979265
GTF3C2	general transcription factor IIIC subunit 2 [Source:HGNC Symbol;Acc:HGNC:4665]	GTF3C2	general transcription factor IIIC subunit 2 [Source:HGNC Symbol;Acc:HGNC:4665]	0.89658654
YEATS2	YEATS domain containing 2 [Source:HGNC Symbol;Acc:HGNC:25489]	YEATS2	YEATS domain containing 2 [Source:HGNC Symbol;Acc:HGNC:25489]	0.89631474
TAB1	TGF-beta activated kinase 1 (MAP3K7) binding protein 1 [Source:HGNC Symbol;Acc:HGNC:18157]	TAB1	TGF-beta activated kinase 1 (MAP3K7) binding protein 1 [Source:HGNC Symbol;Acc:HGNC:18157]	0.89549905
GGA1	golgi associated, gamma adaptin ear containing, ARF binding protein 1 [Source:HGNC Symbol;Acc:HGNC:17842]	GGA1	golgi associated, gamma adaptin ear containing, ARF binding protein 1 [Source:HGNC Symbol;Acc:HGNC:17842]	0.8932511
GOLGA1	golgin A1 [Source:HGNC Symbol;Acc:HGNC:4424]	GOLGA1	golgin A1 [Source:HGNC Symbol;Acc:HGNC:4424]	0.8910778
ZBTB26	zinc finger and BTB domain containing 26 [Source:HGNC Symbol;Acc:HGNC:23383]	ZBTB26	zinc finger and BTB domain containing 26 [Source:HGNC Symbol;Acc:HGNC:23383]	0.89064395
SLC11A2	solute carrier family 11 member 2 [Source:HGNC Symbol;Acc:HGNC:10908]	SLC11A2	solute carrier family 11 member 2 [Source:HGNC Symbol;Acc:HGNC:10908]	0.8831598
ANKZF1	ankyrin repeat and zinc finger peptidyl tRNA hydrolase 1 [Source:HGNC Symbol;Acc:HGNC:25527]	ANKZF1	ankyrin repeat and zinc finger peptidyl tRNA hydrolase 1 [Source:HGNC Symbol;Acc:HGNC:25527]	0.87221766
MTFR1L	mitochondrial fission regulator 1 like [Source:HGNC Symbol;Acc:HGNC:28836]	MTFR1L	mitochondrial fission regulator 1 like [Source:HGNC Symbol;Acc:HGNC:28836]	0.8719283
CALCOCO1	calcium binding and coiled-coil domain 1 [Source:HGNC Symbol;Acc:HGNC:29306]	CALCOCO1	calcium binding and coiled-coil domain 1 [Source:HGNC Symbol;Acc:HGNC:29306]	0.8691574
TNFRSF14	TNF receptor superfamily member 14 [Source:HGNC Symbol;Acc:HGNC:11912]	TNFRSF14	TNF receptor superfamily member 14 [Source:HGNC Symbol;Acc:HGNC:11912]	0.8680213
ZSWIM8	zinc finger SWIM-type containing 8 [Source:HGNC Symbol;Acc:HGNC:23528]	ZSWIM8	zinc finger SWIM-type containing 8 [Source:HGNC Symbol;Acc:HGNC:23528]	0.86761326
ARRDC1	arrestin domain containing 1 [Source:HGNC Symbol;Acc:HGNC:28633]	ARRDC1	arrestin domain containing 1 [Source:HGNC Symbol;Acc:HGNC:28633]	0.8675293
PTPN23	protein tyrosine phosphatase non-receptor type 23 [Source:HGNC Symbol;Acc:HGNC:14406]	PTPN23	protein tyrosine phosphatase non-receptor type 23 [Source:HGNC Symbol;Acc:HGNC:14406]	0.8673082
IPO9	importin 9 [Source:HGNC Symbol;Acc:HGNC:19425]	IPO9	importin 9 [Source:HGNC Symbol;Acc:HGNC:19425]	0.86627984
TUBGCP6	tubulin gamma complex associated protein 6 [Source:HGNC Symbol;Acc:HGNC:18127]	TUBGCP6	tubulin gamma complex associated protein 6 [Source:HGNC Symbol;Acc:HGNC:18127]	0.86226726
DGKZ	diacylglycerol kinase zeta [Source:HGNC Symbol;Acc:HGNC:2857]	DGKZ	diacylglycerol kinase zeta [Source:HGNC Symbol;Acc:HGNC:2857]	0.86154044
DDX17	DEAD-box helicase 17 [Source:HGNC Symbol;Acc:HGNC:2740]	DDX17	DEAD-box helicase 17 [Source:HGNC Symbol;Acc:HGNC:2740]	0.85889703
NOD1	nucleotide binding oligomerization domain containing 1 [Source:HGNC Symbol;Acc:HGNC:16390]	NOD1	nucleotide binding oligomerization domain containing 1 [Source:HGNC Symbol;Acc:HGNC:16390]	0.85718113
STAT5A	signal transducer and activator of transcription 5A [Source:HGNC Symbol;Acc:HGNC:11366]	STAT5A	signal transducer and activator of transcription 5A [Source:HGNC Symbol;Acc:HGNC:11366]	0.85629517
ARHGEF17	Rho guanine nucleotide exchange factor 17 [Source:HGNC Symbol;Acc:HGNC:21726]	ARHGEF17	Rho guanine nucleotide exchange factor 17 [Source:HGNC Symbol;Acc:HGNC:21726]	0.85587883
DIP2A	disco interacting protein 2 homolog A [Source:HGNC Symbol;Acc:HGNC:17217]	DIP2A	disco interacting protein 2 homolog A [Source:HGNC Symbol;Acc:HGNC:17217]	0.85496837
NBEAL2	neurobeachin like 2 [Source:HGNC Symbol;Acc:HGNC:31928]	NBEAL2	neurobeachin like 2 [Source:HGNC Symbol;Acc:HGNC:31928]	0.85361946
MKNK1	MAPK interacting serine/threonine kinase 1 [Source:HGNC Symbol;Acc:HGNC:7110]	MKNK1	MAPK interacting serine/threonine kinase 1 [Source:HGNC Symbol;Acc:HGNC:7110]	0.84628063
AP1G2	adaptor related protein complex 1 subunit gamma 2 [Source:HGNC Symbol;Acc:HGNC:556]	AP1G2	adaptor related protein complex 1 subunit gamma 2 [Source:HGNC Symbol;Acc:HGNC:556]	0.84458596
ESRRA	estrogen related receptor alpha [Source:HGNC Symbol;Acc:HGNC:3471]	ESRRA	estrogen related receptor alpha [Source:HGNC Symbol;Acc:HGNC:3471]	0.84441894
RBM5	RNA binding motif protein 5 [Source:HGNC Symbol;Acc:HGNC:9902]	RBM5	RNA binding motif protein 5 [Source:HGNC Symbol;Acc:HGNC:9902]	0.8432759
DLGAP4	DLG associated protein 4 [Source:HGNC Symbol;Acc:HGNC:24476]	DLGAP4	DLG associated protein 4 [Source:HGNC Symbol;Acc:HGNC:24476]	0.84194714
UBA7	ubiquitin like modifier activating enzyme 7 [Source:HGNC Symbol;Acc:HGNC:12471]	UBA7	ubiquitin like modifier activating enzyme 7 [Source:HGNC Symbol;Acc:HGNC:12471]	0.84181845
RBP5	retinol binding protein 5 [Source:HGNC Symbol;Acc:HGNC:15847]	RBP5	retinol binding protein 5 [Source:HGNC Symbol;Acc:HGNC:15847]	0.84033906
CLK2	CDC like kinase 2 [Source:HGNC Symbol;Acc:HGNC:2069]	CLK2	CDC like kinase 2 [Source:HGNC Symbol;Acc:HGNC:2069]	0.8398299
IKBKB	inhibitor of nuclear factor kappa B kinase subunit beta [Source:HGNC Symbol;Acc:HGNC:5960]	IKBKB	inhibitor of nuclear factor kappa B kinase subunit beta [Source:HGNC Symbol;Acc:HGNC:5960]	0.83930296
MED24	mediator complex subunit 24 [Source:HGNC Symbol;Acc:HGNC:22963]	MED24	mediator complex subunit 24 [Source:HGNC Symbol;Acc:HGNC:22963]	0.8370362
EIF2B5	eukaryotic translation initiation factor 2B subunit epsilon [Source:HGNC Symbol;Acc:HGNC:3261]	EIF2B5	eukaryotic translation initiation factor 2B subunit epsilon [Source:HGNC Symbol;Acc:HGNC:3261]	0.8369328
TYK2	tyrosine kinase 2 [Source:HGNC Symbol;Acc:HGNC:12440]	TYK2	tyrosine kinase 2 [Source:HGNC Symbol;Acc:HGNC:12440]	0.8360779
UBP1	upstream binding protein 1 [Source:HGNC Symbol;Acc:HGNC:12507]	UBP1	upstream binding protein 1 [Source:HGNC Symbol;Acc:HGNC:12507]	0.8357954
L3MBTL1	L3MBTL histone methyl-lysine binding protein 1 [Source:HGNC Symbol;Acc:HGNC:15905]	L3MBTL1	L3MBTL histone methyl-lysine binding protein 1 [Source:HGNC Symbol;Acc:HGNC:15905]	0.8347083
TOM1L2	target of myb1 like 2 membrane trafficking protein [Source:HGNC Symbol;Acc:HGNC:11984]	TOM1L2	target of myb1 like 2 membrane trafficking protein [Source:HGNC Symbol;Acc:HGNC:11984]	0.8333792
VPS39	VPS39 subunit of HOPS complex [Source:HGNC Symbol;Acc:HGNC:20593]	VPS39	VPS39 subunit of HOPS complex [Source:HGNC Symbol;Acc:HGNC:20593]	0.83260196
IFFO1	intermediate filament family orphan 1 [Source:HGNC Symbol;Acc:HGNC:24970]	IFFO1	intermediate filament family orphan 1 [Source:HGNC Symbol;Acc:HGNC:24970]	0.8324956
RASGRP2	RAS guanyl releasing protein 2 [Source:HGNC Symbol;Acc:HGNC:9879]	RASGRP2	RAS guanyl releasing protein 2 [Source:HGNC Symbol;Acc:HGNC:9879]	0.8320438
ZNF621	zinc finger protein 621 [Source:HGNC Symbol;Acc:HGNC:24787]	ZNF621	zinc finger protein 621 [Source:HGNC Symbol;Acc:HGNC:24787]	0.8314707
CNDP2	carnosine dipeptidase 2 [Source:HGNC Symbol;Acc:HGNC:24437]	CNDP2	carnosine dipeptidase 2 [Source:HGNC Symbol;Acc:HGNC:24437]	0.8310942
CBFA2T3	CBFA2/RUNX1 partner transcriptional co-repressor 3 [Source:HGNC Symbol;Acc:HGNC:1537]	CBFA2T3	CBFA2/RUNX1 partner transcriptional co-repressor 3 [Source:HGNC Symbol;Acc:HGNC:1537]	0.83058697
PIGO	phosphatidylinositol glycan anchor biosynthesis class O [Source:HGNC Symbol;Acc:HGNC:23215]	PIGO	phosphatidylinositol glycan anchor biosynthesis class O [Source:HGNC Symbol;Acc:HGNC:23215]	0.8302183
SNAPC4	small nuclear RNA activating complex polypeptide 4 [Source:HGNC Symbol;Acc:HGNC:11137]	SNAPC4	small nuclear RNA activating complex polypeptide 4 [Source:HGNC Symbol;Acc:HGNC:11137]	0.8297379
SGSM3	small G protein signaling modulator 3 [Source:HGNC Symbol;Acc:HGNC:25228]	SGSM3	small G protein signaling modulator 3 [Source:HGNC Symbol;Acc:HGNC:25228]	0.82892954
CDC16	cell division cycle 16 [Source:HGNC Symbol;Acc:HGNC:1720]	CDC16	cell division cycle 16 [Source:HGNC Symbol;Acc:HGNC:1720]	0.8275247
CASP2	caspase 2 [Source:HGNC Symbol;Acc:HGNC:1503]	CASP2	caspase 2 [Source:HGNC Symbol;Acc:HGNC:1503]	0.8269353
AGAP6	ArfGAP with GTPase domain, ankyrin repeat and PH domain 6 [Source:HGNC Symbol;Acc:HGNC:23466]	AGAP6	ArfGAP with GTPase domain, ankyrin repeat and PH domain 6 [Source:HGNC Symbol;Acc:HGNC:23466]	0.82682306
TJAP1	tight junction associated protein 1 [Source:HGNC Symbol;Acc:HGNC:17949]	TJAP1	tight junction associated protein 1 [Source:HGNC Symbol;Acc:HGNC:17949]	0.82636696
SZT2	SZT2 subunit of KICSTOR complex [Source:HGNC Symbol;Acc:HGNC:29040]	SZT2	SZT2 subunit of KICSTOR complex [Source:HGNC Symbol;Acc:HGNC:29040]	0.8260492
TIAL1	TIA1 cytotoxic granule associated RNA binding protein like 1 [Source:HGNC Symbol;Acc:HGNC:11804]	TIAL1	TIA1 cytotoxic granule associated RNA binding protein like 1 [Source:HGNC Symbol;Acc:HGNC:11804]	0.82581764
NDOR1	NADPH dependent diflavin oxidoreductase 1 [Source:HGNC Symbol;Acc:HGNC:29838]	NDOR1	NADPH dependent diflavin oxidoreductase 1 [Source:HGNC Symbol;Acc:HGNC:29838]	0.8257878
ERCC3	ERCC excision repair 3, TFIIH core complex helicase subunit [Source:HGNC Symbol;Acc:HGNC:3435]	ERCC3	ERCC excision repair 3, TFIIH core complex helicase subunit [Source:HGNC Symbol;Acc:HGNC:3435]	0.8257368
ACBD6	acyl-CoA binding domain containing 6 [Source:HGNC Symbol;Acc:HGNC:23339]	ACBD6	acyl-CoA binding domain containing 6 [Source:HGNC Symbol;Acc:HGNC:23339]	0.8232795
UNC13D	unc-13 homolog D [Source:HGNC Symbol;Acc:HGNC:23147]	UNC13D	unc-13 homolog D [Source:HGNC Symbol;Acc:HGNC:23147]	0.8225369
TARBP1	TAR (HIV-1) RNA binding protein 1 [Source:HGNC Symbol;Acc:HGNC:11568]	TARBP1	TAR (HIV-1) RNA binding protein 1 [Source:HGNC Symbol;Acc:HGNC:11568]	0.820779
CLDN15	claudin 15 [Source:HGNC Symbol;Acc:HGNC:2036]	CLDN15	claudin 15 [Source:HGNC Symbol;Acc:HGNC:2036]	0.8204049
ATP2A3	ATPase sarcoplasmic/endoplasmic reticulum Ca2+ transporting 3 [Source:HGNC Symbol;Acc:HGNC:813]	ATP2A3	ATPase sarcoplasmic/endoplasmic reticulum Ca2+ transporting 3 [Source:HGNC Symbol;Acc:HGNC:813]	0.8188052
SMARCC2	SWI/SNF related, matrix associated, actin dependent regulator of chromatin subfamily c member 2 [Source:HGNC Symbol;Acc:HGNC:11105]	SMARCC2	SWI/SNF related, matrix associated, actin dependent regulator of chromatin subfamily c member 2 [Source:HGNC Symbol;Acc:HGNC:11105]	0.8186585
CNOT3	CCR4-NOT transcription complex subunit 3 [Source:HGNC Symbol;Acc:HGNC:7879]	CNOT3	CCR4-NOT transcription complex subunit 3 [Source:HGNC Symbol;Acc:HGNC:7879]	0.8184069
SIN3B	SIN3 transcription regulator family member B [Source:HGNC Symbol;Acc:HGNC:19354]	SIN3B	SIN3 transcription regulator family member B [Source:HGNC Symbol;Acc:HGNC:19354]	0.8177235
MAU2	MAU2 sister chromatid cohesion factor [Source:HGNC Symbol;Acc:HGNC:29140]	MAU2	MAU2 sister chromatid cohesion factor [Source:HGNC Symbol;Acc:HGNC:29140]	0.8175384
ADPGK	ADP dependent glucokinase [Source:HGNC Symbol;Acc:HGNC:25250]	ADPGK	ADP dependent glucokinase [Source:HGNC Symbol;Acc:HGNC:25250]	0.8172652
EZH1	enhancer of zeste 1 polycomb repressive complex 2 subunit [Source:HGNC Symbol;Acc:HGNC:3526]	EZH1	enhancer of zeste 1 polycomb repressive complex 2 subunit [Source:HGNC Symbol;Acc:HGNC:3526]	0.81689525
TMEM138	transmembrane protein 138 [Source:HGNC Symbol;Acc:HGNC:26944]	TMEM138	transmembrane protein 138 [Source:HGNC Symbol;Acc:HGNC:26944]	0.8161091
USP21	ubiquitin specific peptidase 21 [Source:HGNC Symbol;Acc:HGNC:12620]	USP21	ubiquitin specific peptidase 21 [Source:HGNC Symbol;Acc:HGNC:12620]	0.81361383
DNAH1	dynein axonemal heavy chain 1 [Source:HGNC Symbol;Acc:HGNC:2940]	DNAH1	dynein axonemal heavy chain 1 [Source:HGNC Symbol;Acc:HGNC:2940]	0.8133447
ACAA1	acetyl-CoA acyltransferase 1 [Source:HGNC Symbol;Acc:HGNC:82]	ACAA1	acetyl-CoA acyltransferase 1 [Source:HGNC Symbol;Acc:HGNC:82]	0.81299496
ZNF444	zinc finger protein 444 [Source:HGNC Symbol;Acc:HGNC:16052]	ZNF444	zinc finger protein 444 [Source:HGNC Symbol;Acc:HGNC:16052]	0.8114086
HDAC7	histone deacetylase 7 [Source:HGNC Symbol;Acc:HGNC:14067]	HDAC7	histone deacetylase 7 [Source:HGNC Symbol;Acc:HGNC:14067]	0.80800587
RCOR3	REST corepressor 3 [Source:HGNC Symbol;Acc:HGNC:25594]	RCOR3	REST corepressor 3 [Source:HGNC Symbol;Acc:HGNC:25594]	0.8078477
NFYC	nuclear transcription factor Y subunit gamma [Source:HGNC Symbol;Acc:HGNC:7806]	NFYC	nuclear transcription factor Y subunit gamma [Source:HGNC Symbol;Acc:HGNC:7806]	0.80050576
CIITA	class II major histocompatibility complex transactivator [Source:HGNC Symbol;Acc:HGNC:7067]	CIITA	class II major histocompatibility complex transactivator [Source:HGNC Symbol;Acc:HGNC:7067]	0.799967
KRI1	KRI1 homolog [Source:HGNC Symbol;Acc:HGNC:25769]	KRI1	KRI1 homolog [Source:HGNC Symbol;Acc:HGNC:25769]	0.7999589
ZDHHC21	zinc finger DHHC-type palmitoyltransferase 21 [Source:HGNC Symbol;Acc:HGNC:20750]	ZDHHC21	zinc finger DHHC-type palmitoyltransferase 21 [Source:HGNC Symbol;Acc:HGNC:20750]	0.79886967
TBC1D13	TBC1 domain family member 13 [Source:HGNC Symbol;Acc:HGNC:25571]	TBC1D13	TBC1 domain family member 13 [Source:HGNC Symbol;Acc:HGNC:25571]	0.79861796
ACSS1	acyl-CoA synthetase short chain family member 1 [Source:HGNC Symbol;Acc:HGNC:16091]	ACSS1	acyl-CoA synthetase short chain family member 1 [Source:HGNC Symbol;Acc:HGNC:16091]	0.79728645
PIGL	phosphatidylinositol glycan anchor biosynthesis class L [Source:HGNC Symbol;Acc:HGNC:8966]	PIGL	phosphatidylinositol glycan anchor biosynthesis class L [Source:HGNC Symbol;Acc:HGNC:8966]	0.79683906
PSD4	pleckstrin and Sec7 domain containing 4 [Source:HGNC Symbol;Acc:HGNC:19096]	PSD4	pleckstrin and Sec7 domain containing 4 [Source:HGNC Symbol;Acc:HGNC:19096]	0.796638
EXOC7	exocyst complex component 7 [Source:HGNC Symbol;Acc:HGNC:23214]	EXOC7	exocyst complex component 7 [Source:HGNC Symbol;Acc:HGNC:23214]	0.7946584
SACM1L	SAC1 like phosphatidylinositide phosphatase [Source:HGNC Symbol;Acc:HGNC:17059]	SACM1L	SAC1 like phosphatidylinositide phosphatase [Source:HGNC Symbol;Acc:HGNC:17059]	0.79362315
DBNL	drebrin like [Source:HGNC Symbol;Acc:HGNC:2696]	DBNL	drebrin like [Source:HGNC Symbol;Acc:HGNC:2696]	0.7935891
MAN1B1	mannosidase alpha class 1B member 1 [Source:HGNC Symbol;Acc:HGNC:6823]	MAN1B1	mannosidase alpha class 1B member 1 [Source:HGNC Symbol;Acc:HGNC:6823]	0.79347885
PI4KA	phosphatidylinositol 4-kinase alpha [Source:HGNC Symbol;Acc:HGNC:8983]	PI4KA	phosphatidylinositol 4-kinase alpha [Source:HGNC Symbol;Acc:HGNC:8983]	0.7925079
NAGK	N-acetylglucosamine kinase [Source:HGNC Symbol;Acc:HGNC:17174]	NAGK	N-acetylglucosamine kinase [Source:HGNC Symbol;Acc:HGNC:17174]	0.79196846
TNPO2	transportin 2 [Source:HGNC Symbol;Acc:HGNC:19998]	TNPO2	transportin 2 [Source:HGNC Symbol;Acc:HGNC:19998]	0.788727
MZF1	myeloid zinc finger 1 [Source:HGNC Symbol;Acc:HGNC:13108]	MZF1	myeloid zinc finger 1 [Source:HGNC Symbol;Acc:HGNC:13108]	0.788125
RFX7	regulatory factor X7 [Source:HGNC Symbol;Acc:HGNC:25777]	RFX7	regulatory factor X7 [Source:HGNC Symbol;Acc:HGNC:25777]	0.78573817
NADSYN1	NAD synthetase 1 [Source:HGNC Symbol;Acc:HGNC:29832]	NADSYN1	NAD synthetase 1 [Source:HGNC Symbol;Acc:HGNC:29832]	0.7855071
TMC8	transmembrane channel like 8 [Source:HGNC Symbol;Acc:HGNC:20474]	TMC8	transmembrane channel like 8 [Source:HGNC Symbol;Acc:HGNC:20474]	0.7833494
SV2A	synaptic vesicle glycoprotein 2A [Source:HGNC Symbol;Acc:HGNC:20566]	SV2A	synaptic vesicle glycoprotein 2A [Source:HGNC Symbol;Acc:HGNC:20566]	0.7823279
ABCC1	ATP binding cassette subfamily C member 1 [Source:HGNC Symbol;Acc:HGNC:51]	ABCC1	ATP binding cassette subfamily C member 1 [Source:HGNC Symbol;Acc:HGNC:51]	0.78223777
INTS1	integrator complex subunit 1 [Source:HGNC Symbol;Acc:HGNC:24555]	INTS1	integrator complex subunit 1 [Source:HGNC Symbol;Acc:HGNC:24555]	0.78058374
TBC1D2B	TBC1 domain family member 2B [Source:HGNC Symbol;Acc:HGNC:29183]	TBC1D2B	TBC1 domain family member 2B [Source:HGNC Symbol;Acc:HGNC:29183]	0.7793916
WDFY2	WD repeat and FYVE domain containing 2 [Source:HGNC Symbol;Acc:HGNC:20482]	WDFY2	WD repeat and FYVE domain containing 2 [Source:HGNC Symbol;Acc:HGNC:20482]	0.77886397
SYNGAP1	synaptic Ras GTPase activating protein 1 [Source:HGNC Symbol;Acc:HGNC:11497]	SYNGAP1	synaptic Ras GTPase activating protein 1 [Source:HGNC Symbol;Acc:HGNC:11497]	0.7788411
SHANK3	SH3 and multiple ankyrin repeat domains 3 [Source:HGNC Symbol;Acc:HGNC:14294]	SHANK3	SH3 and multiple ankyrin repeat domains 3 [Source:HGNC Symbol;Acc:HGNC:14294]	0.7774424
SLC17A9	solute carrier family 17 member 9 [Source:HGNC Symbol;Acc:HGNC:16192]	SLC17A9	solute carrier family 17 member 9 [Source:HGNC Symbol;Acc:HGNC:16192]	0.77741736
PIGG	phosphatidylinositol glycan anchor biosynthesis class G [Source:HGNC Symbol;Acc:HGNC:25985]	PIGG	phosphatidylinositol glycan anchor biosynthesis class G [Source:HGNC Symbol;Acc:HGNC:25985]	0.7771252
UBE3B	ubiquitin protein ligase E3B [Source:HGNC Symbol;Acc:HGNC:13478]	UBE3B	ubiquitin protein ligase E3B [Source:HGNC Symbol;Acc:HGNC:13478]	0.7720096
HEATR5B	HEAT repeat containing 5B [Source:HGNC Symbol;Acc:HGNC:29273]	HEATR5B	HEAT repeat containing 5B [Source:HGNC Symbol;Acc:HGNC:29273]	0.7708619
PNKP	polynucleotide kinase 3'-phosphatase [Source:HGNC Symbol;Acc:HGNC:9154]	PNKP	polynucleotide kinase 3'-phosphatase [Source:HGNC Symbol;Acc:HGNC:9154]	0.7699977
MBD1	methyl-CpG binding domain protein 1 [Source:HGNC Symbol;Acc:HGNC:6916]	MBD1	methyl-CpG binding domain protein 1 [Source:HGNC Symbol;Acc:HGNC:6916]	0.769572
ANKFY1	ankyrin repeat and FYVE domain containing 1 [Source:HGNC Symbol;Acc:HGNC:20763]	ANKFY1	ankyrin repeat and FYVE domain containing 1 [Source:HGNC Symbol;Acc:HGNC:20763]	0.7694908
MMS19	MMS19 homolog, cytosolic iron-sulfur assembly component [Source:HGNC Symbol;Acc:HGNC:13824]	MMS19	MMS19 homolog, cytosolic iron-sulfur assembly component [Source:HGNC Symbol;Acc:HGNC:13824]	0.76868683
IFT80	intraflagellar transport 80 [Source:HGNC Symbol;Acc:HGNC:29262]	IFT80	intraflagellar transport 80 [Source:HGNC Symbol;Acc:HGNC:29262]	0.7683598
KLHL6	kelch like family member 6 [Source:HGNC Symbol;Acc:HGNC:18653]	KLHL6	kelch like family member 6 [Source:HGNC Symbol;Acc:HGNC:18653]	0.76824135
ZFYVE19	zinc finger FYVE-type containing 19 [Source:HGNC Symbol;Acc:HGNC:20758]	ZFYVE19	zinc finger FYVE-type containing 19 [Source:HGNC Symbol;Acc:HGNC:20758]	0.76823694
ANKLE2	ankyrin repeat and LEM domain containing 2 [Source:HGNC Symbol;Acc:HGNC:29101]	ANKLE2	ankyrin repeat and LEM domain containing 2 [Source:HGNC Symbol;Acc:HGNC:29101]	0.76713914
ETV6	ETS variant transcription factor 6 [Source:HGNC Symbol;Acc:HGNC:3495]	ETV6	ETS variant transcription factor 6 [Source:HGNC Symbol;Acc:HGNC:3495]	0.7665276
EXOC3	exocyst complex component 3 [Source:HGNC Symbol;Acc:HGNC:30378]	EXOC3	exocyst complex component 3 [Source:HGNC Symbol;Acc:HGNC:30378]	0.76633126
ZMYM6	zinc finger MYM-type containing 6 [Source:HGNC Symbol;Acc:HGNC:13050]	ZMYM6	zinc finger MYM-type containing 6 [Source:HGNC Symbol;Acc:HGNC:13050]	0.7662223
CLSTN3	calsyntenin 3 [Source:HGNC Symbol;Acc:HGNC:18371]	CLSTN3	calsyntenin 3 [Source:HGNC Symbol;Acc:HGNC:18371]	0.7660217
B4GALT6	beta-1,4-galactosyltransferase 6 [Source:HGNC Symbol;Acc:HGNC:929]	B4GALT6	beta-1,4-galactosyltransferase 6 [Source:HGNC Symbol;Acc:HGNC:929]	0.7637332
ACAP3	ArfGAP with coiled-coil, ankyrin repeat and PH domains 3 [Source:HGNC Symbol;Acc:HGNC:16754]	ACAP3	ArfGAP with coiled-coil, ankyrin repeat and PH domains 3 [Source:HGNC Symbol;Acc:HGNC:16754]	0.76305884
VAC14	VAC14 component of PIKFYVE complex [Source:HGNC Symbol;Acc:HGNC:25507]	VAC14	VAC14 component of PIKFYVE complex [Source:HGNC Symbol;Acc:HGNC:25507]	0.76267654
RASSF1	Ras association domain family member 1 [Source:HGNC Symbol;Acc:HGNC:9882]	RASSF1	Ras association domain family member 1 [Source:HGNC Symbol;Acc:HGNC:9882]	0.7622703
SETDB1	SET domain bifurcated histone lysine methyltransferase 1 [Source:HGNC Symbol;Acc:HGNC:10761]	SETDB1	SET domain bifurcated histone lysine methyltransferase 1 [Source:HGNC Symbol;Acc:HGNC:10761]	0.762173
PRPF38B	pre-mRNA processing factor 38B [Source:HGNC Symbol;Acc:HGNC:25512]	PRPF38B	pre-mRNA processing factor 38B [Source:HGNC Symbol;Acc:HGNC:25512]	0.76183355
ZBTB40	zinc finger and BTB domain containing 40 [Source:HGNC Symbol;Acc:HGNC:29045]	ZBTB40	zinc finger and BTB domain containing 40 [Source:HGNC Symbol;Acc:HGNC:29045]	0.7617223
NFATC2IP	nuclear factor of activated T cells 2 interacting protein [Source:HGNC Symbol;Acc:HGNC:25906]	NFATC2IP	nuclear factor of activated T cells 2 interacting protein [Source:HGNC Symbol;Acc:HGNC:25906]	0.76170677
GGA3	golgi associated, gamma adaptin ear containing, ARF binding protein 3 [Source:HGNC Symbol;Acc:HGNC:17079]	GGA3	golgi associated, gamma adaptin ear containing, ARF binding protein 3 [Source:HGNC Symbol;Acc:HGNC:17079]	0.76107025
D2HGDH	D-2-hydroxyglutarate dehydrogenase [Source:HGNC Symbol;Acc:HGNC:28358]	D2HGDH	D-2-hydroxyglutarate dehydrogenase [Source:HGNC Symbol;Acc:HGNC:28358]	0.76087874
MLLT1	MLLT1 super elongation complex subunit [Source:HGNC Symbol;Acc:HGNC:7134]	MLLT1	MLLT1 super elongation complex subunit [Source:HGNC Symbol;Acc:HGNC:7134]	0.7607032
RPAP1	RNA polymerase II associated protein 1 [Source:HGNC Symbol;Acc:HGNC:24567]	RPAP1	RNA polymerase II associated protein 1 [Source:HGNC Symbol;Acc:HGNC:24567]	0.7603618
TGOLN2	trans-golgi network protein 2 [Source:HGNC Symbol;Acc:HGNC:15450]	TGOLN2	trans-golgi network protein 2 [Source:HGNC Symbol;Acc:HGNC:15450]	0.7602808
EP400	E1A binding protein p400 [Source:HGNC Symbol;Acc:HGNC:11958]	EP400	E1A binding protein p400 [Source:HGNC Symbol;Acc:HGNC:11958]	0.76013446
SEC31B	SEC31 homolog B, COPII coat complex component [Source:HGNC Symbol;Acc:HGNC:23197]	SEC31B	SEC31 homolog B, COPII coat complex component [Source:HGNC Symbol;Acc:HGNC:23197]	0.7590911
FBRSL1	fibrosin like 1 [Source:HGNC Symbol;Acc:HGNC:29308]	FBRSL1	fibrosin like 1 [Source:HGNC Symbol;Acc:HGNC:29308]	0.758764
FAM168A	family with sequence similarity 168 member A [Source:HGNC Symbol;Acc:HGNC:28999]	FAM168A	family with sequence similarity 168 member A [Source:HGNC Symbol;Acc:HGNC:28999]	0.75872934
CREBZF	CREB/ATF bZIP transcription factor [Source:HGNC Symbol;Acc:HGNC:24905]	CREBZF	CREB/ATF bZIP transcription factor [Source:HGNC Symbol;Acc:HGNC:24905]	0.7585786
MEN1	menin 1 [Source:HGNC Symbol;Acc:HGNC:7010]	MEN1	menin 1 [Source:HGNC Symbol;Acc:HGNC:7010]	0.7565009
MBD6	methyl-CpG binding domain protein 6 [Source:HGNC Symbol;Acc:HGNC:20445]	MBD6	methyl-CpG binding domain protein 6 [Source:HGNC Symbol;Acc:HGNC:20445]	0.7560509
ATF7	activating transcription factor 7 [Source:HGNC Symbol;Acc:HGNC:792]	ATF7	activating transcription factor 7 [Source:HGNC Symbol;Acc:HGNC:792]	0.7559833
WDR6	WD repeat domain 6 [Source:HGNC Symbol;Acc:HGNC:12758]	WDR6	WD repeat domain 6 [Source:HGNC Symbol;Acc:HGNC:12758]	0.75496686
AMT	aminomethyltransferase [Source:HGNC Symbol;Acc:HGNC:473]	AMT	aminomethyltransferase [Source:HGNC Symbol;Acc:HGNC:473]	0.75482655
RECQL5	RecQ like helicase 5 [Source:HGNC Symbol;Acc:HGNC:9950]	RECQL5	RecQ like helicase 5 [Source:HGNC Symbol;Acc:HGNC:9950]	0.75416064
EDC3	enhancer of mRNA decapping 3 [Source:HGNC Symbol;Acc:HGNC:26114]	EDC3	enhancer of mRNA decapping 3 [Source:HGNC Symbol;Acc:HGNC:26114]	0.7533007
LMF2	lipase maturation factor 2 [Source:HGNC Symbol;Acc:HGNC:25096]	LMF2	lipase maturation factor 2 [Source:HGNC Symbol;Acc:HGNC:25096]	0.7530933
OGT	O-linked N-acetylglucosamine (GlcNAc) transferase [Source:HGNC Symbol;Acc:HGNC:8127]	OGT	O-linked N-acetylglucosamine (GlcNAc) transferase [Source:HGNC Symbol;Acc:HGNC:8127]	0.75301343
BRAT1	BRCA1 associated ATM activator 1 [Source:HGNC Symbol;Acc:HGNC:21701]	BRAT1	BRCA1 associated ATM activator 1 [Source:HGNC Symbol;Acc:HGNC:21701]	0.75264955
RXRB	retinoid X receptor beta [Source:HGNC Symbol;Acc:HGNC:10478]	RXRB	retinoid X receptor beta [Source:HGNC Symbol;Acc:HGNC:10478]	0.7517406
ANAPC5	anaphase promoting complex subunit 5 [Source:HGNC Symbol;Acc:HGNC:15713]	ANAPC5	anaphase promoting complex subunit 5 [Source:HGNC Symbol;Acc:HGNC:15713]	0.7509679
ZNF384	zinc finger protein 384 [Source:HGNC Symbol;Acc:HGNC:11955]	ZNF384	zinc finger protein 384 [Source:HGNC Symbol;Acc:HGNC:11955]	0.7504697
PILRB	paired immunoglobin like type 2 receptor beta [Source:HGNC Symbol;Acc:HGNC:18297]	PILRB	paired immunoglobin like type 2 receptor beta [Source:HGNC Symbol;Acc:HGNC:18297]	0.7492182
ZNF169	zinc finger protein 169 [Source:HGNC Symbol;Acc:HGNC:12957]	ZNF169	zinc finger protein 169 [Source:HGNC Symbol;Acc:HGNC:12957]	0.748834
GMIP	GEM interacting protein [Source:HGNC Symbol;Acc:HGNC:24852]	GMIP	GEM interacting protein [Source:HGNC Symbol;Acc:HGNC:24852]	0.7486465
EPHX1	epoxide hydrolase 1 [Source:HGNC Symbol;Acc:HGNC:3401]	EPHX1	epoxide hydrolase 1 [Source:HGNC Symbol;Acc:HGNC:3401]	0.7484047
LENG8	leukocyte receptor cluster member 8 [Source:HGNC Symbol;Acc:HGNC:15500]	LENG8	leukocyte receptor cluster member 8 [Source:HGNC Symbol;Acc:HGNC:15500]	0.7474659
CD46	CD46 molecule [Source:HGNC Symbol;Acc:HGNC:6953]	CD46	CD46 molecule [Source:HGNC Symbol;Acc:HGNC:6953]	0.7471892
FCHSD2	FCH and double SH3 domains 2 [Source:HGNC Symbol;Acc:HGNC:29114]	FCHSD2	FCH and double SH3 domains 2 [Source:HGNC Symbol;Acc:HGNC:29114]	0.7470206
WDR19	WD repeat domain 19 [Source:HGNC Symbol;Acc:HGNC:18340]	WDR19	WD repeat domain 19 [Source:HGNC Symbol;Acc:HGNC:18340]	0.7461141
CCM2	CCM2 scaffold protein [Source:HGNC Symbol;Acc:HGNC:21708]	CCM2	CCM2 scaffold protein [Source:HGNC Symbol;Acc:HGNC:21708]	0.7458663
UAP1L1	UDP-N-acetylglucosamine pyrophosphorylase 1 like 1 [Source:HGNC Symbol;Acc:HGNC:28082]	UAP1L1	UDP-N-acetylglucosamine pyrophosphorylase 1 like 1 [Source:HGNC Symbol;Acc:HGNC:28082]	0.74396455
RBM26	RNA binding motif protein 26 [Source:HGNC Symbol;Acc:HGNC:20327]	RBM26	RNA binding motif protein 26 [Source:HGNC Symbol;Acc:HGNC:20327]	0.7427511
GBA2	glucosylceramidase beta 2 [Source:HGNC Symbol;Acc:HGNC:18986]	GBA2	glucosylceramidase beta 2 [Source:HGNC Symbol;Acc:HGNC:18986]	0.7424081
ARID1A	AT-rich interaction domain 1A [Source:HGNC Symbol;Acc:HGNC:11110]	ARID1A	AT-rich interaction domain 1A [Source:HGNC Symbol;Acc:HGNC:11110]	0.7418647
SMG7	SMG7 nonsense mediated mRNA decay factor [Source:HGNC Symbol;Acc:HGNC:16792]	SMG7	SMG7 nonsense mediated mRNA decay factor [Source:HGNC Symbol;Acc:HGNC:16792]	0.7412381
ZKSCAN8	zinc finger with KRAB and SCAN domains 8 [Source:HGNC Symbol;Acc:HGNC:12983]	ZKSCAN8	zinc finger with KRAB and SCAN domains 8 [Source:HGNC Symbol;Acc:HGNC:12983]	0.7406392
PCGF3	polycomb group ring finger 3 [Source:HGNC Symbol;Acc:HGNC:10066]	PCGF3	polycomb group ring finger 3 [Source:HGNC Symbol;Acc:HGNC:10066]	0.7402266
STX16	syntaxin 16 [Source:HGNC Symbol;Acc:HGNC:11431]	STX16	syntaxin 16 [Source:HGNC Symbol;Acc:HGNC:11431]	0.7397383
PPIL2	peptidylprolyl isomerase like 2 [Source:HGNC Symbol;Acc:HGNC:9261]	PPIL2	peptidylprolyl isomerase like 2 [Source:HGNC Symbol;Acc:HGNC:9261]	0.7392346
UBAP1L	ubiquitin associated protein 1 like [Source:HGNC Symbol;Acc:HGNC:40028]	UBAP1L	ubiquitin associated protein 1 like [Source:HGNC Symbol;Acc:HGNC:40028]	0.7382655
STRADA	STE20 related adaptor alpha [Source:HGNC Symbol;Acc:HGNC:30172]	STRADA	STE20 related adaptor alpha [Source:HGNC Symbol;Acc:HGNC:30172]	0.7381395
RAB11B	RAB11B, member RAS oncogene family [Source:HGNC Symbol;Acc:HGNC:9761]	RAB11B	RAB11B, member RAS oncogene family [Source:HGNC Symbol;Acc:HGNC:9761]	0.7377405
PCED1A	PC-esterase domain containing 1A [Source:HGNC Symbol;Acc:HGNC:16212]	PCED1A	PC-esterase domain containing 1A [Source:HGNC Symbol;Acc:HGNC:16212]	0.7377207
NHLRC3	NHL repeat containing 3 [Source:HGNC Symbol;Acc:HGNC:33751]	NHLRC3	NHL repeat containing 3 [Source:HGNC Symbol;Acc:HGNC:33751]	0.7362106
SMARCAL1	SWI/SNF related, matrix associated, actin dependent regulator of chromatin, subfamily a like 1 [Source:HGNC Symbol;Acc:HGNC:11102]	SMARCAL1	SWI/SNF related, matrix associated, actin dependent regulator of chromatin, subfamily a like 1 [Source:HGNC Symbol;Acc:HGNC:11102]	0.73570025
DMAP1	DNA methyltransferase 1 associated protein 1 [Source:HGNC Symbol;Acc:HGNC:18291]	DMAP1	DNA methyltransferase 1 associated protein 1 [Source:HGNC Symbol;Acc:HGNC:18291]	0.73569334
TAF6	TATA-box binding protein associated factor 6 [Source:HGNC Symbol;Acc:HGNC:11540]	TAF6	TATA-box binding protein associated factor 6 [Source:HGNC Symbol;Acc:HGNC:11540]	0.7349646
PCIF1	phosphorylated CTD interacting factor 1 [Source:HGNC Symbol;Acc:HGNC:16200]	PCIF1	phosphorylated CTD interacting factor 1 [Source:HGNC Symbol;Acc:HGNC:16200]	0.73472536
DENND4B	DENN domain containing 4B [Source:HGNC Symbol;Acc:HGNC:29044]	DENND4B	DENN domain containing 4B [Source:HGNC Symbol;Acc:HGNC:29044]	0.73433244
ZNF707	zinc finger protein 707 [Source:HGNC Symbol;Acc:HGNC:27815]	ZNF707	zinc finger protein 707 [Source:HGNC Symbol;Acc:HGNC:27815]	0.73410106
MDC1	mediator of DNA damage checkpoint 1 [Source:HGNC Symbol;Acc:HGNC:21163]	MDC1	mediator of DNA damage checkpoint 1 [Source:HGNC Symbol;Acc:HGNC:21163]	0.7336702
L3HYPDH	trans-L-3-hydroxyproline dehydratase [Source:HGNC Symbol;Acc:HGNC:20488]	L3HYPDH	trans-L-3-hydroxyproline dehydratase [Source:HGNC Symbol;Acc:HGNC:20488]	0.7328785
CAMTA2	calmodulin binding transcription activator 2 [Source:HGNC Symbol;Acc:HGNC:18807]	CAMTA2	calmodulin binding transcription activator 2 [Source:HGNC Symbol;Acc:HGNC:18807]	0.73269135
KLHDC10	kelch domain containing 10 [Source:HGNC Symbol;Acc:HGNC:22194]	KLHDC10	kelch domain containing 10 [Source:HGNC Symbol;Acc:HGNC:22194]	0.73245394
CELF2	CUGBP Elav-like family member 2 [Source:HGNC Symbol;Acc:HGNC:2550]	CELF2	CUGBP Elav-like family member 2 [Source:HGNC Symbol;Acc:HGNC:2550]	0.731986
HECTD3	HECT domain E3 ubiquitin protein ligase 3 [Source:HGNC Symbol;Acc:HGNC:26117]	HECTD3	HECT domain E3 ubiquitin protein ligase 3 [Source:HGNC Symbol;Acc:HGNC:26117]	0.7318846
EFHC1	EF-hand domain containing 1 [Source:HGNC Symbol;Acc:HGNC:16406]	EFHC1	EF-hand domain containing 1 [Source:HGNC Symbol;Acc:HGNC:16406]	0.73153734
TACC3	transforming acidic coiled-coil containing protein 3 [Source:HGNC Symbol;Acc:HGNC:11524]	TACC3	transforming acidic coiled-coil containing protein 3 [Source:HGNC Symbol;Acc:HGNC:11524]	0.73049664
ING5	inhibitor of growth family member 5 [Source:HGNC Symbol;Acc:HGNC:19421]	ING5	inhibitor of growth family member 5 [Source:HGNC Symbol;Acc:HGNC:19421]	0.73012465
EPS15L1	epidermal growth factor receptor pathway substrate 15 like 1 [Source:HGNC Symbol;Acc:HGNC:24634]	EPS15L1	epidermal growth factor receptor pathway substrate 15 like 1 [Source:HGNC Symbol;Acc:HGNC:24634]	0.72998405
PAN2	poly(A) specific ribonuclease subunit PAN2 [Source:HGNC Symbol;Acc:HGNC:20074]	PAN2	poly(A) specific ribonuclease subunit PAN2 [Source:HGNC Symbol;Acc:HGNC:20074]	0.7299156
WDR59	WD repeat domain 59 [Source:HGNC Symbol;Acc:HGNC:25706]	WDR59	WD repeat domain 59 [Source:HGNC Symbol;Acc:HGNC:25706]	0.72871345
ARFGAP1	ADP ribosylation factor GTPase activating protein 1 [Source:HGNC Symbol;Acc:HGNC:15852]	ARFGAP1	ADP ribosylation factor GTPase activating protein 1 [Source:HGNC Symbol;Acc:HGNC:15852]	0.72853273
RHOT2	ras homolog family member T2 [Source:HGNC Symbol;Acc:HGNC:21169]	RHOT2	ras homolog family member T2 [Source:HGNC Symbol;Acc:HGNC:21169]	0.7281682
SLC25A42	solute carrier family 25 member 42 [Source:HGNC Symbol;Acc:HGNC:28380]	SLC25A42	solute carrier family 25 member 42 [Source:HGNC Symbol;Acc:HGNC:28380]	0.7278362
CDK5RAP3	CDK5 regulatory subunit associated protein 3 [Source:HGNC Symbol;Acc:HGNC:18673]	CDK5RAP3	CDK5 regulatory subunit associated protein 3 [Source:HGNC Symbol;Acc:HGNC:18673]	0.727454
C11orf21	chromosome 11 open reading frame 21 [Source:HGNC Symbol;Acc:HGNC:13231]	C11orf21	chromosome 11 open reading frame 21 [Source:HGNC Symbol;Acc:HGNC:13231]	0.7267647
LUC7L3	LUC7 like 3 pre-mRNA splicing factor [Source:HGNC Symbol;Acc:HGNC:24309]	LUC7L3	LUC7 like 3 pre-mRNA splicing factor [Source:HGNC Symbol;Acc:HGNC:24309]	0.7261323
TTLL3	tubulin tyrosine ligase like 3 [Source:HGNC Symbol;Acc:HGNC:24483]	TTLL3	tubulin tyrosine ligase like 3 [Source:HGNC Symbol;Acc:HGNC:24483]	0.7245824
RNF123	ring finger protein 123 [Source:HGNC Symbol;Acc:HGNC:21148]	RNF123	ring finger protein 123 [Source:HGNC Symbol;Acc:HGNC:21148]	0.72433734
ZMIZ1	zinc finger MIZ-type containing 1 [Source:HGNC Symbol;Acc:HGNC:16493]	ZMIZ1	zinc finger MIZ-type containing 1 [Source:HGNC Symbol;Acc:HGNC:16493]	0.72400683
PPP6R2	protein phosphatase 6 regulatory subunit 2 [Source:HGNC Symbol;Acc:HGNC:19253]	PPP6R2	protein phosphatase 6 regulatory subunit 2 [Source:HGNC Symbol;Acc:HGNC:19253]	0.72388893
SAMD4B	sterile alpha motif domain containing 4B [Source:HGNC Symbol;Acc:HGNC:25492]	SAMD4B	sterile alpha motif domain containing 4B [Source:HGNC Symbol;Acc:HGNC:25492]	0.7232941
PHC1	polyhomeotic homolog 1 [Source:HGNC Symbol;Acc:HGNC:3182]	PHC1	polyhomeotic homolog 1 [Source:HGNC Symbol;Acc:HGNC:3182]	0.722068
DDX56	DEAD-box helicase 56 [Source:HGNC Symbol;Acc:HGNC:18193]	DDX56	DEAD-box helicase 56 [Source:HGNC Symbol;Acc:HGNC:18193]	0.7218532
TRPC4AP	transient receptor potential cation channel subfamily C member 4 associated protein [Source:HGNC Symbol;Acc:HGNC:16181]	TRPC4AP	transient receptor potential cation channel subfamily C member 4 associated protein [Source:HGNC Symbol;Acc:HGNC:16181]	0.72168005
SNX1	sorting nexin 1 [Source:HGNC Symbol;Acc:HGNC:11172]	SNX1	sorting nexin 1 [Source:HGNC Symbol;Acc:HGNC:11172]	0.72145563
ZC3H3	zinc finger CCCH-type containing 3 [Source:HGNC Symbol;Acc:HGNC:28972]	ZC3H3	zinc finger CCCH-type containing 3 [Source:HGNC Symbol;Acc:HGNC:28972]	0.7211993
CBX2	chromobox 2 [Source:HGNC Symbol;Acc:HGNC:1552]	CBX2	chromobox 2 [Source:HGNC Symbol;Acc:HGNC:1552]	0.7197625
ATP13A1	ATPase 13A1 [Source:HGNC Symbol;Acc:HGNC:24215]	ATP13A1	ATPase 13A1 [Source:HGNC Symbol;Acc:HGNC:24215]	0.7184745
LDB1	LIM domain binding 1 [Source:HGNC Symbol;Acc:HGNC:6532]	LDB1	LIM domain binding 1 [Source:HGNC Symbol;Acc:HGNC:6532]	0.7183576
NAPB	NSF attachment protein beta [Source:HGNC Symbol;Acc:HGNC:15751]	NAPB	NSF attachment protein beta [Source:HGNC Symbol;Acc:HGNC:15751]	0.71827936
ARAP1	ArfGAP with RhoGAP domain, ankyrin repeat and PH domain 1 [Source:HGNC Symbol;Acc:HGNC:16925]	ARAP1	ArfGAP with RhoGAP domain, ankyrin repeat and PH domain 1 [Source:HGNC Symbol;Acc:HGNC:16925]	0.7178373
SOS1	SOS Ras/Rac guanine nucleotide exchange factor 1 [Source:HGNC Symbol;Acc:HGNC:11187]	SOS1	SOS Ras/Rac guanine nucleotide exchange factor 1 [Source:HGNC Symbol;Acc:HGNC:11187]	0.71657467
CD47	CD47 molecule [Source:HGNC Symbol;Acc:HGNC:1682]	CD47	CD47 molecule [Source:HGNC Symbol;Acc:HGNC:1682]	0.7163814
PNPLA6	patatin like phospholipase domain containing 6 [Source:HGNC Symbol;Acc:HGNC:16268]	PNPLA6	patatin like phospholipase domain containing 6 [Source:HGNC Symbol;Acc:HGNC:16268]	0.71549374
DNM2	dynamin 2 [Source:HGNC Symbol;Acc:HGNC:2974]	DNM2	dynamin 2 [Source:HGNC Symbol;Acc:HGNC:2974]	0.7139906
NRXN2	neurexin 2 [Source:HGNC Symbol;Acc:HGNC:8009]	NRXN2	neurexin 2 [Source:HGNC Symbol;Acc:HGNC:8009]	0.7131471
TNK2	tyrosine kinase non receptor 2 [Source:HGNC Symbol;Acc:HGNC:19297]	TNK2	tyrosine kinase non receptor 2 [Source:HGNC Symbol;Acc:HGNC:19297]	0.7126523
PHYKPL	5-phosphohydroxy-L-lysine phospho-lyase [Source:HGNC Symbol;Acc:HGNC:28249]	PHYKPL	5-phosphohydroxy-L-lysine phospho-lyase [Source:HGNC Symbol;Acc:HGNC:28249]	0.7118073
CUL7	cullin 7 [Source:HGNC Symbol;Acc:HGNC:21024]	CUL7	cullin 7 [Source:HGNC Symbol;Acc:HGNC:21024]	0.71108556
ZDHHC8	zinc finger DHHC-type palmitoyltransferase 8 [Source:HGNC Symbol;Acc:HGNC:18474]	ZDHHC8	zinc finger DHHC-type palmitoyltransferase 8 [Source:HGNC Symbol;Acc:HGNC:18474]	0.71105653
PXK	PX domain containing serine/threonine kinase like [Source:HGNC Symbol;Acc:HGNC:23326]	PXK	PX domain containing serine/threonine kinase like [Source:HGNC Symbol;Acc:HGNC:23326]	0.7109769
SLC15A2	solute carrier family 15 member 2 [Source:HGNC Symbol;Acc:HGNC:10921]	SLC15A2	solute carrier family 15 member 2 [Source:HGNC Symbol;Acc:HGNC:10921]	0.71079934
LARP4B	La ribonucleoprotein 4B [Source:HGNC Symbol;Acc:HGNC:28987]	LARP4B	La ribonucleoprotein 4B [Source:HGNC Symbol;Acc:HGNC:28987]	0.7105144
MYO1G	myosin IG [Source:HGNC Symbol;Acc:HGNC:13880]	MYO1G	myosin IG [Source:HGNC Symbol;Acc:HGNC:13880]	0.7104495
SH2D3C	SH2 domain containing 3C [Source:HGNC Symbol;Acc:HGNC:16884]	SH2D3C	SH2 domain containing 3C [Source:HGNC Symbol;Acc:HGNC:16884]	0.7104466
MFNG	MFNG O-fucosylpeptide 3-beta-N-acetylglucosaminyltransferase [Source:HGNC Symbol;Acc:HGNC:7038]	MFNG	MFNG O-fucosylpeptide 3-beta-N-acetylglucosaminyltransferase [Source:HGNC Symbol;Acc:HGNC:7038]	0.7100168
MAVS	mitochondrial antiviral signaling protein [Source:HGNC Symbol;Acc:HGNC:29233]	MAVS	mitochondrial antiviral signaling protein [Source:HGNC Symbol;Acc:HGNC:29233]	0.70993143
P2RX1	purinergic receptor P2X 1 [Source:HGNC Symbol;Acc:HGNC:8533]	P2RX1	purinergic receptor P2X 1 [Source:HGNC Symbol;Acc:HGNC:8533]	0.7092235
TUBGCP3	tubulin gamma complex associated protein 3 [Source:HGNC Symbol;Acc:HGNC:18598]	TUBGCP3	tubulin gamma complex associated protein 3 [Source:HGNC Symbol;Acc:HGNC:18598]	0.7087793
C20orf96	chromosome 20 open reading frame 96 [Source:HGNC Symbol;Acc:HGNC:16227]	C20orf96	chromosome 20 open reading frame 96 [Source:HGNC Symbol;Acc:HGNC:16227]	0.70709085
SUOX	sulfite oxidase [Source:HGNC Symbol;Acc:HGNC:11460]	SUOX	sulfite oxidase [Source:HGNC Symbol;Acc:HGNC:11460]	0.7060346
PRR14	proline rich 14 [Source:HGNC Symbol;Acc:HGNC:28458]	PRR14	proline rich 14 [Source:HGNC Symbol;Acc:HGNC:28458]	0.7051098
TTYH3	tweety family member 3 [Source:HGNC Symbol;Acc:HGNC:22222]	TTYH3	tweety family member 3 [Source:HGNC Symbol;Acc:HGNC:22222]	0.7047088
ODF2L	outer dense fiber of sperm tails 2 like [Source:HGNC Symbol;Acc:HGNC:29225]	ODF2L	outer dense fiber of sperm tails 2 like [Source:HGNC Symbol;Acc:HGNC:29225]	0.70462096
PGS1	phosphatidylglycerophosphate synthase 1 [Source:HGNC Symbol;Acc:HGNC:30029]	PGS1	phosphatidylglycerophosphate synthase 1 [Source:HGNC Symbol;Acc:HGNC:30029]	0.7038924
QSOX2	quiescin sulfhydryl oxidase 2 [Source:HGNC Symbol;Acc:HGNC:30249]	QSOX2	quiescin sulfhydryl oxidase 2 [Source:HGNC Symbol;Acc:HGNC:30249]	0.70375687
PDCD6IP	programmed cell death 6 interacting protein [Source:HGNC Symbol;Acc:HGNC:8766]	PDCD6IP	programmed cell death 6 interacting protein [Source:HGNC Symbol;Acc:HGNC:8766]	0.7034864
AP3D1	adaptor related protein complex 3 subunit delta 1 [Source:HGNC Symbol;Acc:HGNC:568]	AP3D1	adaptor related protein complex 3 subunit delta 1 [Source:HGNC Symbol;Acc:HGNC:568]	0.70346266
FLCN	folliculin [Source:HGNC Symbol;Acc:HGNC:27310]	FLCN	folliculin [Source:HGNC Symbol;Acc:HGNC:27310]	0.70329314
RNF31	ring finger protein 31 [Source:HGNC Symbol;Acc:HGNC:16031]	RNF31	ring finger protein 31 [Source:HGNC Symbol;Acc:HGNC:16031]	0.7031445
FBXW8	F-box and WD repeat domain containing 8 [Source:HGNC Symbol;Acc:HGNC:13597]	FBXW8	F-box and WD repeat domain containing 8 [Source:HGNC Symbol;Acc:HGNC:13597]	0.7030205
AHCYL2	adenosylhomocysteinase like 2 [Source:HGNC Symbol;Acc:HGNC:22204]	AHCYL2	adenosylhomocysteinase like 2 [Source:HGNC Symbol;Acc:HGNC:22204]	0.702977
CRHBP	corticotropin releasing hormone binding protein [Source:HGNC Symbol;Acc:HGNC:2356]	CRHBP	corticotropin releasing hormone binding protein [Source:HGNC Symbol;Acc:HGNC:2356]	0.70284045
SCAMP4	secretory carrier membrane protein 4 [Source:HGNC Symbol;Acc:HGNC:30385]	SCAMP4	secretory carrier membrane protein 4 [Source:HGNC Symbol;Acc:HGNC:30385]	0.7015178
WRAP73	WD repeat containing, antisense to TP73 [Source:HGNC Symbol;Acc:HGNC:12759]	WRAP73	WD repeat containing, antisense to TP73 [Source:HGNC Symbol;Acc:HGNC:12759]	0.70132273
PNN	pinin, desmosome associated protein [Source:HGNC Symbol;Acc:HGNC:9162]	PNN	pinin, desmosome associated protein [Source:HGNC Symbol;Acc:HGNC:9162]	0.7010705
MTOR	mechanistic target of rapamycin kinase [Source:HGNC Symbol;Acc:HGNC:3942]	MTOR	mechanistic target of rapamycin kinase [Source:HGNC Symbol;Acc:HGNC:3942]	0.7006852
STAT5B	signal transducer and activator of transcription 5B [Source:HGNC Symbol;Acc:HGNC:11367]	STAT5B	signal transducer and activator of transcription 5B [Source:HGNC Symbol;Acc:HGNC:11367]	0.70010823
KMT2D	lysine methyltransferase 2D [Source:HGNC Symbol;Acc:HGNC:7133]	KMT2D	lysine methyltransferase 2D [Source:HGNC Symbol;Acc:HGNC:7133]	0.69941854
S100PBP	S100P binding protein [Source:HGNC Symbol;Acc:HGNC:25768]	S100PBP	S100P binding protein [Source:HGNC Symbol;Acc:HGNC:25768]	0.6991009
NCDN	neurochondrin [Source:HGNC Symbol;Acc:HGNC:17597]	NCDN	neurochondrin [Source:HGNC Symbol;Acc:HGNC:17597]	0.6990354
TSC2	TSC complex subunit 2 [Source:HGNC Symbol;Acc:HGNC:12363]	TSC2	TSC complex subunit 2 [Source:HGNC Symbol;Acc:HGNC:12363]	0.697577
IFT172	intraflagellar transport 172 [Source:HGNC Symbol;Acc:HGNC:30391]	IFT172	intraflagellar transport 172 [Source:HGNC Symbol;Acc:HGNC:30391]	0.69721067
THBS3	thrombospondin 3 [Source:HGNC Symbol;Acc:HGNC:11787]	THBS3	thrombospondin 3 [Source:HGNC Symbol;Acc:HGNC:11787]	0.6963191
CMTR1	cap methyltransferase 1 [Source:HGNC Symbol;Acc:HGNC:21077]	CMTR1	cap methyltransferase 1 [Source:HGNC Symbol;Acc:HGNC:21077]	0.69542557
STIM1	stromal interaction molecule 1 [Source:HGNC Symbol;Acc:HGNC:11386]	STIM1	stromal interaction molecule 1 [Source:HGNC Symbol;Acc:HGNC:11386]	0.69533545
TRAPPC12	trafficking protein particle complex subunit 12 [Source:HGNC Symbol;Acc:HGNC:24284]	TRAPPC12	trafficking protein particle complex subunit 12 [Source:HGNC Symbol;Acc:HGNC:24284]	0.69502306
LETMD1	LETM1 domain containing 1 [Source:HGNC Symbol;Acc:HGNC:24241]	LETMD1	LETM1 domain containing 1 [Source:HGNC Symbol;Acc:HGNC:24241]	0.6949309
ENOSF1	enolase superfamily member 1 [Source:HGNC Symbol;Acc:HGNC:30365]	ENOSF1	enolase superfamily member 1 [Source:HGNC Symbol;Acc:HGNC:30365]	0.69394714
GPSM1	G protein signaling modulator 1 [Source:HGNC Symbol;Acc:HGNC:17858]	GPSM1	G protein signaling modulator 1 [Source:HGNC Symbol;Acc:HGNC:17858]	0.693898
HIF1AN	hypoxia inducible factor 1 subunit alpha inhibitor [Source:HGNC Symbol;Acc:HGNC:17113]	HIF1AN	hypoxia inducible factor 1 subunit alpha inhibitor [Source:HGNC Symbol;Acc:HGNC:17113]	0.6936466
XPNPEP1	X-prolyl aminopeptidase 1 [Source:HGNC Symbol;Acc:HGNC:12822]	XPNPEP1	X-prolyl aminopeptidase 1 [Source:HGNC Symbol;Acc:HGNC:12822]	0.6935716
STAT2	signal transducer and activator of transcription 2 [Source:HGNC Symbol;Acc:HGNC:11363]	STAT2	signal transducer and activator of transcription 2 [Source:HGNC Symbol;Acc:HGNC:11363]	0.69345343
WDTC1	WD and tetratricopeptide repeats 1 [Source:HGNC Symbol;Acc:HGNC:29175]	WDTC1	WD and tetratricopeptide repeats 1 [Source:HGNC Symbol;Acc:HGNC:29175]	0.692887
HSPBAP1	HSPB1 associated protein 1 [Source:HGNC Symbol;Acc:HGNC:16389]	HSPBAP1	HSPB1 associated protein 1 [Source:HGNC Symbol;Acc:HGNC:16389]	0.6925417
ZGPAT	zinc finger CCCH-type and G-patch domain containing [Source:HGNC Symbol;Acc:HGNC:15948]	ZGPAT	zinc finger CCCH-type and G-patch domain containing [Source:HGNC Symbol;Acc:HGNC:15948]	0.69186884
NFRKB	nuclear factor related to kappaB binding protein [Source:HGNC Symbol;Acc:HGNC:7802]	NFRKB	nuclear factor related to kappaB binding protein [Source:HGNC Symbol;Acc:HGNC:7802]	0.6910152
USP19	ubiquitin specific peptidase 19 [Source:HGNC Symbol;Acc:HGNC:12617]	USP19	ubiquitin specific peptidase 19 [Source:HGNC Symbol;Acc:HGNC:12617]	0.6906415
NUMA1	nuclear mitotic apparatus protein 1 [Source:HGNC Symbol;Acc:HGNC:8059]	NUMA1	nuclear mitotic apparatus protein 1 [Source:HGNC Symbol;Acc:HGNC:8059]	0.690428
CTC1	CST telomere replication complex component 1 [Source:HGNC Symbol;Acc:HGNC:26169]	CTC1	CST telomere replication complex component 1 [Source:HGNC Symbol;Acc:HGNC:26169]	0.6898047
MOV10	Mov10 RISC complex RNA helicase [Source:HGNC Symbol;Acc:HGNC:7200]	MOV10	Mov10 RISC complex RNA helicase [Source:HGNC Symbol;Acc:HGNC:7200]	0.6891731
AGAP2	ArfGAP with GTPase domain, ankyrin repeat and PH domain 2 [Source:HGNC Symbol;Acc:HGNC:16921]	AGAP2	ArfGAP with GTPase domain, ankyrin repeat and PH domain 2 [Source:HGNC Symbol;Acc:HGNC:16921]	0.68878204
SLC35C2	solute carrier family 35 member C2 [Source:HGNC Symbol;Acc:HGNC:17117]	SLC35C2	solute carrier family 35 member C2 [Source:HGNC Symbol;Acc:HGNC:17117]	0.68870556
MAP4	microtubule associated protein 4 [Source:HGNC Symbol;Acc:HGNC:6862]	MAP4	microtubule associated protein 4 [Source:HGNC Symbol;Acc:HGNC:6862]	0.6885651
ENG	endoglin [Source:HGNC Symbol;Acc:HGNC:3349]	ENG	endoglin [Source:HGNC Symbol;Acc:HGNC:3349]	0.6883202
USP48	ubiquitin specific peptidase 48 [Source:HGNC Symbol;Acc:HGNC:18533]	USP48	ubiquitin specific peptidase 48 [Source:HGNC Symbol;Acc:HGNC:18533]	0.6882406
IVD	isovaleryl-CoA dehydrogenase [Source:HGNC Symbol;Acc:HGNC:6186]	IVD	isovaleryl-CoA dehydrogenase [Source:HGNC Symbol;Acc:HGNC:6186]	0.687959
ABTB1	ankyrin repeat and BTB domain containing 1 [Source:HGNC Symbol;Acc:HGNC:18275]	ABTB1	ankyrin repeat and BTB domain containing 1 [Source:HGNC Symbol;Acc:HGNC:18275]	0.68717605
SRCAP	Snf2 related CREBBP activator protein [Source:HGNC Symbol;Acc:HGNC:16974]	SRCAP	Snf2 related CREBBP activator protein [Source:HGNC Symbol;Acc:HGNC:16974]	0.6857281
RNF220	ring finger protein 220 [Source:HGNC Symbol;Acc:HGNC:25552]	RNF220	ring finger protein 220 [Source:HGNC Symbol;Acc:HGNC:25552]	0.6855484
PNISR	PNN interacting serine and arginine rich protein [Source:HGNC Symbol;Acc:HGNC:21222]	PNISR	PNN interacting serine and arginine rich protein [Source:HGNC Symbol;Acc:HGNC:21222]	0.6848302
NUP188	nucleoporin 188 [Source:HGNC Symbol;Acc:HGNC:17859]	NUP188	nucleoporin 188 [Source:HGNC Symbol;Acc:HGNC:17859]	0.68474215
GRAMD1A	GRAM domain containing 1A [Source:HGNC Symbol;Acc:HGNC:29305]	GRAMD1A	GRAM domain containing 1A [Source:HGNC Symbol;Acc:HGNC:29305]	0.6838154
MYO9B	myosin IXB [Source:HGNC Symbol;Acc:HGNC:7609]	MYO9B	myosin IXB [Source:HGNC Symbol;Acc:HGNC:7609]	0.683784
NOL8	nucleolar protein 8 [Source:HGNC Symbol;Acc:HGNC:23387]	NOL8	nucleolar protein 8 [Source:HGNC Symbol;Acc:HGNC:23387]	0.6837721
STK11IP	serine/threonine kinase 11 interacting protein [Source:HGNC Symbol;Acc:HGNC:19184]	STK11IP	serine/threonine kinase 11 interacting protein [Source:HGNC Symbol;Acc:HGNC:19184]	0.6832505
PLA2G6	phospholipase A2 group VI [Source:HGNC Symbol;Acc:HGNC:9039]	PLA2G6	phospholipase A2 group VI [Source:HGNC Symbol;Acc:HGNC:9039]	0.68318707
SYTL1	synaptotagmin like 1 [Source:HGNC Symbol;Acc:HGNC:15584]	SYTL1	synaptotagmin like 1 [Source:HGNC Symbol;Acc:HGNC:15584]	0.6820955
PABPC1L	poly(A) binding protein cytoplasmic 1 like [Source:HGNC Symbol;Acc:HGNC:15797]	PABPC1L	poly(A) binding protein cytoplasmic 1 like [Source:HGNC Symbol;Acc:HGNC:15797]	0.6817503
SP2	Sp2 transcription factor [Source:HGNC Symbol;Acc:HGNC:11207]	SP2	Sp2 transcription factor [Source:HGNC Symbol;Acc:HGNC:11207]	0.6808061
NCOA6	nuclear receptor coactivator 6 [Source:HGNC Symbol;Acc:HGNC:15936]	NCOA6	nuclear receptor coactivator 6 [Source:HGNC Symbol;Acc:HGNC:15936]	0.6803598
SKIC2	SKI2 subunit of superkiller complex [Source:HGNC Symbol;Acc:HGNC:10898]	null	null	0.6799787
GSDMB	gasdermin B [Source:HGNC Symbol;Acc:HGNC:23690]	GSDMB	gasdermin B [Source:HGNC Symbol;Acc:HGNC:23690]	0.67930424
FAM120A	family with sequence similarity 120A [Source:HGNC Symbol;Acc:HGNC:13247]	FAM120A	family with sequence similarity 120A [Source:HGNC Symbol;Acc:HGNC:13247]	0.67878443
RAD9A	RAD9 checkpoint clamp component A [Source:HGNC Symbol;Acc:HGNC:9827]	RAD9A	RAD9 checkpoint clamp component A [Source:HGNC Symbol;Acc:HGNC:9827]	0.678667
SLC2A11	solute carrier family 2 member 11 [Source:HGNC Symbol;Acc:HGNC:14239]	SLC2A11	solute carrier family 2 member 11 [Source:HGNC Symbol;Acc:HGNC:14239]	0.6781771
FES	FES proto-oncogene, tyrosine kinase [Source:HGNC Symbol;Acc:HGNC:3657]	FES	FES proto-oncogene, tyrosine kinase [Source:HGNC Symbol;Acc:HGNC:3657]	0.67724574
FAM78A	family with sequence similarity 78 member A [Source:HGNC Symbol;Acc:HGNC:25465]	FAM78A	family with sequence similarity 78 member A [Source:HGNC Symbol;Acc:HGNC:25465]	0.67715913
TRIM22	tripartite motif containing 22 [Source:HGNC Symbol;Acc:HGNC:16379]	TRIM22	tripartite motif containing 22 [Source:HGNC Symbol;Acc:HGNC:16379]	0.67647195
GBF1	golgi brefeldin A resistant guanine nucleotide exchange factor 1 [Source:HGNC Symbol;Acc:HGNC:4181]	GBF1	golgi brefeldin A resistant guanine nucleotide exchange factor 1 [Source:HGNC Symbol;Acc:HGNC:4181]	0.6759328
TTC13	tetratricopeptide repeat domain 13 [Source:HGNC Symbol;Acc:HGNC:26204]	TTC13	tetratricopeptide repeat domain 13 [Source:HGNC Symbol;Acc:HGNC:26204]	0.67506367
TOP3B	DNA topoisomerase III beta [Source:HGNC Symbol;Acc:HGNC:11993]	TOP3B	DNA topoisomerase III beta [Source:HGNC Symbol;Acc:HGNC:11993]	0.6749194
CCDC97	coiled-coil domain containing 97 [Source:HGNC Symbol;Acc:HGNC:28289]	CCDC97	coiled-coil domain containing 97 [Source:HGNC Symbol;Acc:HGNC:28289]	0.67408687
POGZ	pogo transposable element derived with ZNF domain [Source:HGNC Symbol;Acc:HGNC:18801]	POGZ	pogo transposable element derived with ZNF domain [Source:HGNC Symbol;Acc:HGNC:18801]	0.6739275
LRCH4	leucine rich repeats and calponin homology domain containing 4 [Source:HGNC Symbol;Acc:HGNC:6691]	LRCH4	leucine rich repeats and calponin homology domain containing 4 [Source:HGNC Symbol;Acc:HGNC:6691]	0.67390394
CPSF1	cleavage and polyadenylation specific factor 1 [Source:HGNC Symbol;Acc:HGNC:2324]	CPSF1	cleavage and polyadenylation specific factor 1 [Source:HGNC Symbol;Acc:HGNC:2324]	0.67366683
MGRN1	mahogunin ring finger 1 [Source:HGNC Symbol;Acc:HGNC:20254]	MGRN1	mahogunin ring finger 1 [Source:HGNC Symbol;Acc:HGNC:20254]	0.67316985
HAUS5	HAUS augmin like complex subunit 5 [Source:HGNC Symbol;Acc:HGNC:29130]	HAUS5	HAUS augmin like complex subunit 5 [Source:HGNC Symbol;Acc:HGNC:29130]	0.6731421
TAF1C	TATA-box binding protein associated factor, RNA polymerase I subunit C [Source:HGNC Symbol;Acc:HGNC:11534]	TAF1C	TATA-box binding protein associated factor, RNA polymerase I subunit C [Source:HGNC Symbol;Acc:HGNC:11534]	0.6729209
SFI1	SFI1 centrin binding protein [Source:HGNC Symbol;Acc:HGNC:29064]	SFI1	SFI1 centrin binding protein [Source:HGNC Symbol;Acc:HGNC:29064]	0.6728863
ARHGEF2	Rho/Rac guanine nucleotide exchange factor 2 [Source:HGNC Symbol;Acc:HGNC:682]	ARHGEF2	Rho/Rac guanine nucleotide exchange factor 2 [Source:HGNC Symbol;Acc:HGNC:682]	0.67272407
GALT	galactose-1-phosphate uridylyltransferase [Source:HGNC Symbol;Acc:HGNC:4135]	GALT	galactose-1-phosphate uridylyltransferase [Source:HGNC Symbol;Acc:HGNC:4135]	0.67248213
METTL17	methyltransferase like 17 [Source:HGNC Symbol;Acc:HGNC:19280]	METTL17	methyltransferase like 17 [Source:HGNC Symbol;Acc:HGNC:19280]	0.6722402
TATDN2	TatD DNase domain containing 2 [Source:HGNC Symbol;Acc:HGNC:28988]	TATDN2	TatD DNase domain containing 2 [Source:HGNC Symbol;Acc:HGNC:28988]	0.6714342
NR2C1	nuclear receptor subfamily 2 group C member 1 [Source:HGNC Symbol;Acc:HGNC:7971]	NR2C1	nuclear receptor subfamily 2 group C member 1 [Source:HGNC Symbol;Acc:HGNC:7971]	0.6709823
SS18L1	SS18L1 subunit of BAF chromatin remodeling complex [Source:HGNC Symbol;Acc:HGNC:15592]	SS18L1	SS18L1 subunit of BAF chromatin remodeling complex [Source:HGNC Symbol;Acc:HGNC:15592]	0.6708964
WASF2	WASP family member 2 [Source:HGNC Symbol;Acc:HGNC:12733]	WASF2	WASP family member 2 [Source:HGNC Symbol;Acc:HGNC:12733]	0.66970944
RASAL3	RAS protein activator like 3 [Source:HGNC Symbol;Acc:HGNC:26129]	RASAL3	RAS protein activator like 3 [Source:HGNC Symbol;Acc:HGNC:26129]	0.66949123
KLC4	kinesin light chain 4 [Source:HGNC Symbol;Acc:HGNC:21624]	KLC4	kinesin light chain 4 [Source:HGNC Symbol;Acc:HGNC:21624]	0.66914475
DIDO1	death inducer-obliterator 1 [Source:HGNC Symbol;Acc:HGNC:2680]	DIDO1	death inducer-obliterator 1 [Source:HGNC Symbol;Acc:HGNC:2680]	0.66909903
DNASE1	deoxyribonuclease 1 [Source:HGNC Symbol;Acc:HGNC:2956]	DNASE1	deoxyribonuclease 1 [Source:HGNC Symbol;Acc:HGNC:2956]	0.6687788
NUMB	NUMB endocytic adaptor protein [Source:HGNC Symbol;Acc:HGNC:8060]	NUMB	NUMB endocytic adaptor protein [Source:HGNC Symbol;Acc:HGNC:8060]	0.6684624
BRD4	bromodomain containing 4 [Source:HGNC Symbol;Acc:HGNC:13575]	BRD4	bromodomain containing 4 [Source:HGNC Symbol;Acc:HGNC:13575]	0.66810906
TM7SF3	transmembrane 7 superfamily member 3 [Source:HGNC Symbol;Acc:HGNC:23049]	TM7SF3	transmembrane 7 superfamily member 3 [Source:HGNC Symbol;Acc:HGNC:23049]	0.66782045
LPCAT3	lysophosphatidylcholine acyltransferase 3 [Source:HGNC Symbol;Acc:HGNC:30244]	LPCAT3	lysophosphatidylcholine acyltransferase 3 [Source:HGNC Symbol;Acc:HGNC:30244]	0.66777414
TM9SF4	transmembrane 9 superfamily member 4 [Source:HGNC Symbol;Acc:HGNC:30797]	TM9SF4	transmembrane 9 superfamily member 4 [Source:HGNC Symbol;Acc:HGNC:30797]	0.6670505
CLCN6	chloride voltage-gated channel 6 [Source:HGNC Symbol;Acc:HGNC:2024]	CLCN6	chloride voltage-gated channel 6 [Source:HGNC Symbol;Acc:HGNC:2024]	0.6669786
EHMT1	euchromatic histone lysine methyltransferase 1 [Source:HGNC Symbol;Acc:HGNC:24650]	EHMT1	euchromatic histone lysine methyltransferase 1 [Source:HGNC Symbol;Acc:HGNC:24650]	0.66668606
GATAD1	GATA zinc finger domain containing 1 [Source:HGNC Symbol;Acc:HGNC:29941]	GATAD1	GATA zinc finger domain containing 1 [Source:HGNC Symbol;Acc:HGNC:29941]	0.66656584
ATP8B2	ATPase phospholipid transporting 8B2 [Source:HGNC Symbol;Acc:HGNC:13534]	ATP8B2	ATPase phospholipid transporting 8B2 [Source:HGNC Symbol;Acc:HGNC:13534]	0.6662789
POLL	DNA polymerase lambda [Source:HGNC Symbol;Acc:HGNC:9184]	POLL	DNA polymerase lambda [Source:HGNC Symbol;Acc:HGNC:9184]	0.6659548
RAD52	RAD52 homolog, DNA repair protein [Source:HGNC Symbol;Acc:HGNC:9824]	RAD52	RAD52 homolog, DNA repair protein [Source:HGNC Symbol;Acc:HGNC:9824]	0.66566914
COASY	Coenzyme A synthase [Source:HGNC Symbol;Acc:HGNC:29932]	COASY	Coenzyme A synthase [Source:HGNC Symbol;Acc:HGNC:29932]	0.6655973
VAMP4	vesicle associated membrane protein 4 [Source:HGNC Symbol;Acc:HGNC:12645]	VAMP4	vesicle associated membrane protein 4 [Source:HGNC Symbol;Acc:HGNC:12645]	0.6653946
VPS13A	vacuolar protein sorting 13 homolog A [Source:HGNC Symbol;Acc:HGNC:1908]	VPS13A	vacuolar protein sorting 13 homolog A [Source:HGNC Symbol;Acc:HGNC:1908]	0.66476554
CORO6	coronin 6 [Source:HGNC Symbol;Acc:HGNC:21356]	CORO6	coronin 6 [Source:HGNC Symbol;Acc:HGNC:21356]	0.6643089
TELO2	telomere maintenance 2 [Source:HGNC Symbol;Acc:HGNC:29099]	TELO2	telomere maintenance 2 [Source:HGNC Symbol;Acc:HGNC:29099]	0.66415757
CABIN1	calcineurin binding protein 1 [Source:HGNC Symbol;Acc:HGNC:24187]	CABIN1	calcineurin binding protein 1 [Source:HGNC Symbol;Acc:HGNC:24187]	0.6628848
NCKAP1L	NCK associated protein 1 like [Source:HGNC Symbol;Acc:HGNC:4862]	NCKAP1L	NCK associated protein 1 like [Source:HGNC Symbol;Acc:HGNC:4862]	0.66270936
SLC25A22	solute carrier family 25 member 22 [Source:HGNC Symbol;Acc:HGNC:19954]	SLC25A22	solute carrier family 25 member 22 [Source:HGNC Symbol;Acc:HGNC:19954]	0.66269046
TECPR1	tectonin beta-propeller repeat containing 1 [Source:HGNC Symbol;Acc:HGNC:22214]	TECPR1	tectonin beta-propeller repeat containing 1 [Source:HGNC Symbol;Acc:HGNC:22214]	0.66242254
CC2D1A	coiled-coil and C2 domain containing 1A [Source:HGNC Symbol;Acc:HGNC:30237]	CC2D1A	coiled-coil and C2 domain containing 1A [Source:HGNC Symbol;Acc:HGNC:30237]	0.6620148
ABCC5	ATP binding cassette subfamily C member 5 [Source:HGNC Symbol;Acc:HGNC:56]	ABCC5	ATP binding cassette subfamily C member 5 [Source:HGNC Symbol;Acc:HGNC:56]	0.66151303
TRMU	tRNA mitochondrial 2-thiouridylase [Source:HGNC Symbol;Acc:HGNC:25481]	TRMU	tRNA mitochondrial 2-thiouridylase [Source:HGNC Symbol;Acc:HGNC:25481]	0.6607087
TBC1D17	TBC1 domain family member 17 [Source:HGNC Symbol;Acc:HGNC:25699]	TBC1D17	TBC1 domain family member 17 [Source:HGNC Symbol;Acc:HGNC:25699]	0.6606951
NUDCD3	NudC domain containing 3 [Source:HGNC Symbol;Acc:HGNC:22208]	NUDCD3	NudC domain containing 3 [Source:HGNC Symbol;Acc:HGNC:22208]	0.66022366
PBX3	PBX homeobox 3 [Source:HGNC Symbol;Acc:HGNC:8634]	PBX3	PBX homeobox 3 [Source:HGNC Symbol;Acc:HGNC:8634]	0.6602169
INPP4A	inositol polyphosphate-4-phosphatase type I A [Source:HGNC Symbol;Acc:HGNC:6074]	INPP4A	inositol polyphosphate-4-phosphatase type I A [Source:HGNC Symbol;Acc:HGNC:6074]	0.6602028
MLLT11	MLLT11 transcription factor 7 cofactor [Source:HGNC Symbol;Acc:HGNC:16997]	MLLT11	MLLT11 transcription factor 7 cofactor [Source:HGNC Symbol;Acc:HGNC:16997]	0.6598393
INPPL1	inositol polyphosphate phosphatase like 1 [Source:HGNC Symbol;Acc:HGNC:6080]	INPPL1	inositol polyphosphate phosphatase like 1 [Source:HGNC Symbol;Acc:HGNC:6080]	0.6598032
SNX29	sorting nexin 29 [Source:HGNC Symbol;Acc:HGNC:30542]	SNX29	sorting nexin 29 [Source:HGNC Symbol;Acc:HGNC:30542]	0.6592342
RHBDF2	rhomboid 5 homolog 2 [Source:HGNC Symbol;Acc:HGNC:20788]	RHBDF2	rhomboid 5 homolog 2 [Source:HGNC Symbol;Acc:HGNC:20788]	0.6591308
CCDC14	coiled-coil domain containing 14 [Source:HGNC Symbol;Acc:HGNC:25766]	CCDC14	coiled-coil domain containing 14 [Source:HGNC Symbol;Acc:HGNC:25766]	0.6587407
DHRS1	dehydrogenase/reductase 1 [Source:HGNC Symbol;Acc:HGNC:16445]	DHRS1	dehydrogenase/reductase 1 [Source:HGNC Symbol;Acc:HGNC:16445]	0.65841943
NCLN	nicalin [Source:HGNC Symbol;Acc:HGNC:26923]	NCLN	nicalin [Source:HGNC Symbol;Acc:HGNC:26923]	0.6582132
VPS45	vacuolar protein sorting 45 homolog [Source:HGNC Symbol;Acc:HGNC:14579]	VPS45	vacuolar protein sorting 45 homolog [Source:HGNC Symbol;Acc:HGNC:14579]	0.65806466
AAAS	aladin WD repeat nucleoporin [Source:HGNC Symbol;Acc:HGNC:13666]	AAAS	aladin WD repeat nucleoporin [Source:HGNC Symbol;Acc:HGNC:13666]	0.65681607
CEPT1	choline/ethanolamine phosphotransferase 1 [Source:HGNC Symbol;Acc:HGNC:24289]	CEPT1	choline/ethanolamine phosphotransferase 1 [Source:HGNC Symbol;Acc:HGNC:24289]	0.65634376
GAK	cyclin G associated kinase [Source:HGNC Symbol;Acc:HGNC:4113]	GAK	cyclin G associated kinase [Source:HGNC Symbol;Acc:HGNC:4113]	0.65616727
ZNF33B	zinc finger protein 33B [Source:HGNC Symbol;Acc:HGNC:13097]	ZNF33B	zinc finger protein 33B [Source:HGNC Symbol;Acc:HGNC:13097]	0.6557151
AHDC1	AT-hook DNA binding motif containing 1 [Source:HGNC Symbol;Acc:HGNC:25230]	AHDC1	AT-hook DNA binding motif containing 1 [Source:HGNC Symbol;Acc:HGNC:25230]	0.6556797
TUBGCP2	tubulin gamma complex associated protein 2 [Source:HGNC Symbol;Acc:HGNC:18599]	TUBGCP2	tubulin gamma complex associated protein 2 [Source:HGNC Symbol;Acc:HGNC:18599]	0.6556424
SENP7	SUMO specific peptidase 7 [Source:HGNC Symbol;Acc:HGNC:30402]	SENP7	SUMO specific peptidase 7 [Source:HGNC Symbol;Acc:HGNC:30402]	0.6555687
ACSF3	acyl-CoA synthetase family member 3 [Source:HGNC Symbol;Acc:HGNC:27288]	ACSF3	acyl-CoA synthetase family member 3 [Source:HGNC Symbol;Acc:HGNC:27288]	0.6554308
KLHL3	kelch like family member 3 [Source:HGNC Symbol;Acc:HGNC:6354]	KLHL3	kelch like family member 3 [Source:HGNC Symbol;Acc:HGNC:6354]	0.6551102
GTPBP3	GTP binding protein 3, mitochondrial [Source:HGNC Symbol;Acc:HGNC:14880]	GTPBP3	GTP binding protein 3, mitochondrial [Source:HGNC Symbol;Acc:HGNC:14880]	0.6550995
POLRMT	RNA polymerase mitochondrial [Source:HGNC Symbol;Acc:HGNC:9200]	POLRMT	RNA polymerase mitochondrial [Source:HGNC Symbol;Acc:HGNC:9200]	0.65498424
CDK10	cyclin dependent kinase 10 [Source:HGNC Symbol;Acc:HGNC:1770]	CDK10	cyclin dependent kinase 10 [Source:HGNC Symbol;Acc:HGNC:1770]	0.6547737
HGSNAT	heparan-alpha-glucosaminide N-acetyltransferase [Source:HGNC Symbol;Acc:HGNC:26527]	HGSNAT	heparan-alpha-glucosaminide N-acetyltransferase [Source:HGNC Symbol;Acc:HGNC:26527]	0.65443707
CARS2	cysteinyl-tRNA synthetase 2, mitochondrial [Source:HGNC Symbol;Acc:HGNC:25695]	CARS2	cysteinyl-tRNA synthetase 2, mitochondrial [Source:HGNC Symbol;Acc:HGNC:25695]	0.654385
RAI1	retinoic acid induced 1 [Source:HGNC Symbol;Acc:HGNC:9834]	RAI1	retinoic acid induced 1 [Source:HGNC Symbol;Acc:HGNC:9834]	0.6537307
SEMA4D	semaphorin 4D [Source:HGNC Symbol;Acc:HGNC:10732]	SEMA4D	semaphorin 4D [Source:HGNC Symbol;Acc:HGNC:10732]	0.6536228
GANAB	glucosidase II alpha subunit [Source:HGNC Symbol;Acc:HGNC:4138]	GANAB	glucosidase II alpha subunit [Source:HGNC Symbol;Acc:HGNC:4138]	0.65355384
CCDC57	coiled-coil domain containing 57 [Source:HGNC Symbol;Acc:HGNC:27564]	CCDC57	coiled-coil domain containing 57 [Source:HGNC Symbol;Acc:HGNC:27564]	0.65314573
C2CD3	C2 domain containing 3 centriole elongation regulator [Source:HGNC Symbol;Acc:HGNC:24564]	C2CD3	C2 domain containing 3 centriole elongation regulator [Source:HGNC Symbol;Acc:HGNC:24564]	0.6529175
ZMYM3	zinc finger MYM-type containing 3 [Source:HGNC Symbol;Acc:HGNC:13054]	ZMYM3	zinc finger MYM-type containing 3 [Source:HGNC Symbol;Acc:HGNC:13054]	0.65250844
ACKR3	atypical chemokine receptor 3 [Source:HGNC Symbol;Acc:HGNC:23692]	ACKR3	atypical chemokine receptor 3 [Source:HGNC Symbol;Acc:HGNC:23692]	0.6524821
NEURL4	neuralized E3 ubiquitin protein ligase 4 [Source:HGNC Symbol;Acc:HGNC:34410]	NEURL4	neuralized E3 ubiquitin protein ligase 4 [Source:HGNC Symbol;Acc:HGNC:34410]	0.6523765
ANAPC4	anaphase promoting complex subunit 4 [Source:HGNC Symbol;Acc:HGNC:19990]	ANAPC4	anaphase promoting complex subunit 4 [Source:HGNC Symbol;Acc:HGNC:19990]	0.65232784
VILL	villin like [Source:HGNC Symbol;Acc:HGNC:30906]	VILL	villin like [Source:HGNC Symbol;Acc:HGNC:30906]	0.6520155
NSMAF	neutral sphingomyelinase activation associated factor [Source:HGNC Symbol;Acc:HGNC:8017]	NSMAF	neutral sphingomyelinase activation associated factor [Source:HGNC Symbol;Acc:HGNC:8017]	0.6516928
TRIP4	thyroid hormone receptor interactor 4 [Source:HGNC Symbol;Acc:HGNC:12310]	TRIP4	thyroid hormone receptor interactor 4 [Source:HGNC Symbol;Acc:HGNC:12310]	0.6508026
COLGALT1	collagen beta(1-O)galactosyltransferase 1 [Source:HGNC Symbol;Acc:HGNC:26182]	COLGALT1	collagen beta(1-O)galactosyltransferase 1 [Source:HGNC Symbol;Acc:HGNC:26182]	0.6504428
RUFY3	RUN and FYVE domain containing 3 [Source:HGNC Symbol;Acc:HGNC:30285]	RUFY3	RUN and FYVE domain containing 3 [Source:HGNC Symbol;Acc:HGNC:30285]	0.64988935
INTS7	integrator complex subunit 7 [Source:HGNC Symbol;Acc:HGNC:24484]	INTS7	integrator complex subunit 7 [Source:HGNC Symbol;Acc:HGNC:24484]	0.6495344
EHBP1L1	EH domain binding protein 1 like 1 [Source:HGNC Symbol;Acc:HGNC:30682]	EHBP1L1	EH domain binding protein 1 like 1 [Source:HGNC Symbol;Acc:HGNC:30682]	0.6494772
MED22	mediator complex subunit 22 [Source:HGNC Symbol;Acc:HGNC:11477]	MED22	mediator complex subunit 22 [Source:HGNC Symbol;Acc:HGNC:11477]	0.64887947
TAPBPL	TAP binding protein like [Source:HGNC Symbol;Acc:HGNC:30683]	TAPBPL	TAP binding protein like [Source:HGNC Symbol;Acc:HGNC:30683]	0.64875257
RBCK1	RANBP2-type and C3HC4-type zinc finger containing 1 [Source:HGNC Symbol;Acc:HGNC:15864]	RBCK1	RANBP2-type and C3HC4-type zinc finger containing 1 [Source:HGNC Symbol;Acc:HGNC:15864]	0.6484522
IFT27	intraflagellar transport 27 [Source:HGNC Symbol;Acc:HGNC:18626]	IFT27	intraflagellar transport 27 [Source:HGNC Symbol;Acc:HGNC:18626]	0.64839506
LEMD2	LEM domain nuclear envelope protein 2 [Source:HGNC Symbol;Acc:HGNC:21244]	LEMD2	LEM domain nuclear envelope protein 2 [Source:HGNC Symbol;Acc:HGNC:21244]	0.6477057
MECP2	methyl-CpG binding protein 2 [Source:HGNC Symbol;Acc:HGNC:6990]	MECP2	methyl-CpG binding protein 2 [Source:HGNC Symbol;Acc:HGNC:6990]	0.64741606
ELMOD3	ELMO domain containing 3 [Source:HGNC Symbol;Acc:HGNC:26158]	ELMOD3	ELMO domain containing 3 [Source:HGNC Symbol;Acc:HGNC:26158]	0.6471073
CENPT	centromere protein T [Source:HGNC Symbol;Acc:HGNC:25787]	CENPT	centromere protein T [Source:HGNC Symbol;Acc:HGNC:25787]	0.6467019
MCM3AP	minichromosome maintenance complex component 3 associated protein [Source:HGNC Symbol;Acc:HGNC:6946]	MCM3AP	minichromosome maintenance complex component 3 associated protein [Source:HGNC Symbol;Acc:HGNC:6946]	0.64626044
TMEM131	transmembrane protein 131 [Source:HGNC Symbol;Acc:HGNC:30366]	TMEM131	transmembrane protein 131 [Source:HGNC Symbol;Acc:HGNC:30366]	0.64601403
CNTROB	centrobin, centriole duplication and spindle assembly protein [Source:HGNC Symbol;Acc:HGNC:29616]	CNTROB	centrobin, centriole duplication and spindle assembly protein [Source:HGNC Symbol;Acc:HGNC:29616]	0.6451658
RNF40	ring finger protein 40 [Source:HGNC Symbol;Acc:HGNC:16867]	RNF40	ring finger protein 40 [Source:HGNC Symbol;Acc:HGNC:16867]	0.6449337
MAST4	microtubule associated serine/threonine kinase family member 4 [Source:HGNC Symbol;Acc:HGNC:19037]	MAST4	microtubule associated serine/threonine kinase family member 4 [Source:HGNC Symbol;Acc:HGNC:19037]	0.6445912
COPS7B	COP9 signalosome subunit 7B [Source:HGNC Symbol;Acc:HGNC:16760]	COPS7B	COP9 signalosome subunit 7B [Source:HGNC Symbol;Acc:HGNC:16760]	0.64387655
SLC4A7	solute carrier family 4 member 7 [Source:HGNC Symbol;Acc:HGNC:11033]	SLC4A7	solute carrier family 4 member 7 [Source:HGNC Symbol;Acc:HGNC:11033]	0.6432318
NR2C2	nuclear receptor subfamily 2 group C member 2 [Source:HGNC Symbol;Acc:HGNC:7972]	NR2C2	nuclear receptor subfamily 2 group C member 2 [Source:HGNC Symbol;Acc:HGNC:7972]	0.64296603
MBOAT7	membrane bound O-acyltransferase domain containing 7 [Source:HGNC Symbol;Acc:HGNC:15505]	MBOAT7	membrane bound O-acyltransferase domain containing 7 [Source:HGNC Symbol;Acc:HGNC:15505]	0.64276564
DUSP22	dual specificity phosphatase 22 [Source:HGNC Symbol;Acc:HGNC:16077]	DUSP22	dual specificity phosphatase 22 [Source:HGNC Symbol;Acc:HGNC:16077]	0.6425927
MTHFSD	methenyltetrahydrofolate synthetase domain containing [Source:HGNC Symbol;Acc:HGNC:25778]	MTHFSD	methenyltetrahydrofolate synthetase domain containing [Source:HGNC Symbol;Acc:HGNC:25778]	0.64247096
MDFIC	MyoD family inhibitor domain containing [Source:HGNC Symbol;Acc:HGNC:28870]	MDFIC	MyoD family inhibitor domain containing [Source:HGNC Symbol;Acc:HGNC:28870]	0.6419778
MYSM1	Myb like, SWIRM and MPN domains 1 [Source:HGNC Symbol;Acc:HGNC:29401]	MYSM1	Myb like, SWIRM and MPN domains 1 [Source:HGNC Symbol;Acc:HGNC:29401]	0.6416484
PML	PML nuclear body scaffold [Source:HGNC Symbol;Acc:HGNC:9113]	PML	PML nuclear body scaffold [Source:HGNC Symbol;Acc:HGNC:9113]	0.6416068
ZNF83	zinc finger protein 83 [Source:HGNC Symbol;Acc:HGNC:13158]	ZNF83	zinc finger protein 83 [Source:HGNC Symbol;Acc:HGNC:13158]	0.6415428
OSBPL7	oxysterol binding protein like 7 [Source:HGNC Symbol;Acc:HGNC:16387]	OSBPL7	oxysterol binding protein like 7 [Source:HGNC Symbol;Acc:HGNC:16387]	0.6412742
MRPS25	mitochondrial ribosomal protein S25 [Source:HGNC Symbol;Acc:HGNC:14511]	MRPS25	mitochondrial ribosomal protein S25 [Source:HGNC Symbol;Acc:HGNC:14511]	0.6406456
ZNF862	zinc finger protein 862 [Source:HGNC Symbol;Acc:HGNC:34519]	ZNF862	zinc finger protein 862 [Source:HGNC Symbol;Acc:HGNC:34519]	0.64050347
PPP6R1	protein phosphatase 6 regulatory subunit 1 [Source:HGNC Symbol;Acc:HGNC:29195]	PPP6R1	protein phosphatase 6 regulatory subunit 1 [Source:HGNC Symbol;Acc:HGNC:29195]	0.6404192
BET1L	Bet1 golgi vesicular membrane trafficking protein like [Source:HGNC Symbol;Acc:HGNC:19348]	BET1L	Bet1 golgi vesicular membrane trafficking protein like [Source:HGNC Symbol;Acc:HGNC:19348]	0.6403215
CIZ1	CDKN1A interacting zinc finger protein 1 [Source:HGNC Symbol;Acc:HGNC:16744]	CIZ1	CDKN1A interacting zinc finger protein 1 [Source:HGNC Symbol;Acc:HGNC:16744]	0.64019334
WBP1	WW domain binding protein 1 [Source:HGNC Symbol;Acc:HGNC:12737]	WBP1	WW domain binding protein 1 [Source:HGNC Symbol;Acc:HGNC:12737]	0.6398637
TAOK2	TAO kinase 2 [Source:HGNC Symbol;Acc:HGNC:16835]	TAOK2	TAO kinase 2 [Source:HGNC Symbol;Acc:HGNC:16835]	0.6397273
UCP2	uncoupling protein 2 [Source:HGNC Symbol;Acc:HGNC:12518]	UCP2	uncoupling protein 2 [Source:HGNC Symbol;Acc:HGNC:12518]	0.6397013
DHX16	DEAH-box helicase 16 [Source:HGNC Symbol;Acc:HGNC:2739]	DHX16	DEAH-box helicase 16 [Source:HGNC Symbol;Acc:HGNC:2739]	0.639008
FBXW2	F-box and WD repeat domain containing 2 [Source:HGNC Symbol;Acc:HGNC:13608]	FBXW2	F-box and WD repeat domain containing 2 [Source:HGNC Symbol;Acc:HGNC:13608]	0.63858426
SIK3	SIK family kinase 3 [Source:HGNC Symbol;Acc:HGNC:29165]	SIK3	SIK family kinase 3 [Source:HGNC Symbol;Acc:HGNC:29165]	0.63748395
ZSCAN30	zinc finger and SCAN domain containing 30 [Source:HGNC Symbol;Acc:HGNC:33517]	ZSCAN30	zinc finger and SCAN domain containing 30 [Source:HGNC Symbol;Acc:HGNC:33517]	0.63746977
SRRM2	serine/arginine repetitive matrix 2 [Source:HGNC Symbol;Acc:HGNC:16639]	SRRM2	serine/arginine repetitive matrix 2 [Source:HGNC Symbol;Acc:HGNC:16639]	0.6373735
POLE	DNA polymerase epsilon, catalytic subunit [Source:HGNC Symbol;Acc:HGNC:9177]	POLE	DNA polymerase epsilon, catalytic subunit [Source:HGNC Symbol;Acc:HGNC:9177]	0.6362311
NUP210	nucleoporin 210 [Source:HGNC Symbol;Acc:HGNC:30052]	NUP210	nucleoporin 210 [Source:HGNC Symbol;Acc:HGNC:30052]	0.6360856
STAT6	signal transducer and activator of transcription 6 [Source:HGNC Symbol;Acc:HGNC:11368]	STAT6	signal transducer and activator of transcription 6 [Source:HGNC Symbol;Acc:HGNC:11368]	0.6355733
MAP4K1	mitogen-activated protein kinase kinase kinase kinase 1 [Source:HGNC Symbol;Acc:HGNC:6863]	MAP4K1	mitogen-activated protein kinase kinase kinase kinase 1 [Source:HGNC Symbol;Acc:HGNC:6863]	0.6352107
HTRA2	HtrA serine peptidase 2 [Source:HGNC Symbol;Acc:HGNC:14348]	HTRA2	HtrA serine peptidase 2 [Source:HGNC Symbol;Acc:HGNC:14348]	0.6350189
CAPN10	calpain 10 [Source:HGNC Symbol;Acc:HGNC:1477]	CAPN10	calpain 10 [Source:HGNC Symbol;Acc:HGNC:1477]	0.63468623
TFCP2	transcription factor CP2 [Source:HGNC Symbol;Acc:HGNC:11748]	TFCP2	transcription factor CP2 [Source:HGNC Symbol;Acc:HGNC:11748]	0.63455516
CLSTN1	calsyntenin 1 [Source:HGNC Symbol;Acc:HGNC:17447]	CLSTN1	calsyntenin 1 [Source:HGNC Symbol;Acc:HGNC:17447]	0.6343943
DVL3	dishevelled segment polarity protein 3 [Source:HGNC Symbol;Acc:HGNC:3087]	DVL3	dishevelled segment polarity protein 3 [Source:HGNC Symbol;Acc:HGNC:3087]	0.6337121
ZFC3H1	zinc finger C3H1-type containing [Source:HGNC Symbol;Acc:HGNC:28328]	ZFC3H1	zinc finger C3H1-type containing [Source:HGNC Symbol;Acc:HGNC:28328]	0.6334536
ZNF275	zinc finger protein 275 [Source:HGNC Symbol;Acc:HGNC:13069]	ZNF275	zinc finger protein 275 [Source:HGNC Symbol;Acc:HGNC:13069]	0.6332379
DOK3	docking protein 3 [Source:HGNC Symbol;Acc:HGNC:24583]	DOK3	docking protein 3 [Source:HGNC Symbol;Acc:HGNC:24583]	0.63206524
C2CD5	C2 calcium dependent domain containing 5 [Source:HGNC Symbol;Acc:HGNC:29062]	C2CD5	C2 calcium dependent domain containing 5 [Source:HGNC Symbol;Acc:HGNC:29062]	0.63205165
NEK9	NIMA related kinase 9 [Source:HGNC Symbol;Acc:HGNC:18591]	NEK9	NIMA related kinase 9 [Source:HGNC Symbol;Acc:HGNC:18591]	0.63197553
MOB1B	MOB kinase activator 1B [Source:HGNC Symbol;Acc:HGNC:29801]	MOB1B	MOB kinase activator 1B [Source:HGNC Symbol;Acc:HGNC:29801]	0.6318395
MAPK8IP3	mitogen-activated protein kinase 8 interacting protein 3 [Source:HGNC Symbol;Acc:HGNC:6884]	MAPK8IP3	mitogen-activated protein kinase 8 interacting protein 3 [Source:HGNC Symbol;Acc:HGNC:6884]	0.63082284
PPP1R21	protein phosphatase 1 regulatory subunit 21 [Source:HGNC Symbol;Acc:HGNC:30595]	PPP1R21	protein phosphatase 1 regulatory subunit 21 [Source:HGNC Symbol;Acc:HGNC:30595]	0.6306068
NKTR	natural killer cell triggering receptor [Source:HGNC Symbol;Acc:HGNC:7833]	NKTR	natural killer cell triggering receptor [Source:HGNC Symbol;Acc:HGNC:7833]	0.6304002
SNRNP70	small nuclear ribonucleoprotein U1 subunit 70 [Source:HGNC Symbol;Acc:HGNC:11150]	SNRNP70	small nuclear ribonucleoprotein U1 subunit 70 [Source:HGNC Symbol;Acc:HGNC:11150]	0.6301305
LZTS2	leucine zipper tumor suppressor 2 [Source:HGNC Symbol;Acc:HGNC:29381]	LZTS2	leucine zipper tumor suppressor 2 [Source:HGNC Symbol;Acc:HGNC:29381]	0.6299785
ARHGAP33	Rho GTPase activating protein 33 [Source:HGNC Symbol;Acc:HGNC:23085]	ARHGAP33	Rho GTPase activating protein 33 [Source:HGNC Symbol;Acc:HGNC:23085]	0.62993217
ZFP90	ZFP90 zinc finger protein [Source:HGNC Symbol;Acc:HGNC:23329]	ZFP90	ZFP90 zinc finger protein [Source:HGNC Symbol;Acc:HGNC:23329]	0.62980276
NCSTN	nicastrin [Source:HGNC Symbol;Acc:HGNC:17091]	NCSTN	nicastrin [Source:HGNC Symbol;Acc:HGNC:17091]	0.6294977
GOLGA2	golgin A2 [Source:HGNC Symbol;Acc:HGNC:4425]	GOLGA2	golgin A2 [Source:HGNC Symbol;Acc:HGNC:4425]	0.62946403
INPP5E	inositol polyphosphate-5-phosphatase E [Source:HGNC Symbol;Acc:HGNC:21474]	INPP5E	inositol polyphosphate-5-phosphatase E [Source:HGNC Symbol;Acc:HGNC:21474]	0.629447
RABL2B	RAB, member of RAS oncogene family like 2B [Source:HGNC Symbol;Acc:HGNC:9800]	RABL2B	RAB, member of RAS oncogene family like 2B [Source:HGNC Symbol;Acc:HGNC:9800]	0.62853515
DEF6	DEF6 guanine nucleotide exchange factor [Source:HGNC Symbol;Acc:HGNC:2760]	DEF6	DEF6 guanine nucleotide exchange factor [Source:HGNC Symbol;Acc:HGNC:2760]	0.6280377
ARGLU1	arginine and glutamate rich 1 [Source:HGNC Symbol;Acc:HGNC:25482]	ARGLU1	arginine and glutamate rich 1 [Source:HGNC Symbol;Acc:HGNC:25482]	0.62793994
AP5Z1	adaptor related protein complex 5 subunit zeta 1 [Source:HGNC Symbol;Acc:HGNC:22197]	AP5Z1	adaptor related protein complex 5 subunit zeta 1 [Source:HGNC Symbol;Acc:HGNC:22197]	0.62784165
SMG1	SMG1 nonsense mediated mRNA decay associated PI3K related kinase [Source:HGNC Symbol;Acc:HGNC:30045]	SMG1	SMG1 nonsense mediated mRNA decay associated PI3K related kinase [Source:HGNC Symbol;Acc:HGNC:30045]	0.62733865
POLM	DNA polymerase mu [Source:HGNC Symbol;Acc:HGNC:9185]	POLM	DNA polymerase mu [Source:HGNC Symbol;Acc:HGNC:9185]	0.6271728
UVSSA	UV stimulated scaffold protein A [Source:HGNC Symbol;Acc:HGNC:29304]	UVSSA	UV stimulated scaffold protein A [Source:HGNC Symbol;Acc:HGNC:29304]	0.6270803
BTN2A2	butyrophilin subfamily 2 member A2 [Source:HGNC Symbol;Acc:HGNC:1137]	BTN2A2	butyrophilin subfamily 2 member A2 [Source:HGNC Symbol;Acc:HGNC:1137]	0.62474823
ZBED5	zinc finger BED-type containing 5 [Source:HGNC Symbol;Acc:HGNC:30803]	ZBED5	zinc finger BED-type containing 5 [Source:HGNC Symbol;Acc:HGNC:30803]	0.62423265
CXXC1	CXXC finger protein 1 [Source:HGNC Symbol;Acc:HGNC:24343]	CXXC1	CXXC finger protein 1 [Source:HGNC Symbol;Acc:HGNC:24343]	0.62404704
PCSK7	proprotein convertase subtilisin/kexin type 7 [Source:HGNC Symbol;Acc:HGNC:8748]	PCSK7	proprotein convertase subtilisin/kexin type 7 [Source:HGNC Symbol;Acc:HGNC:8748]	0.62371844
NHLRC2	NHL repeat containing 2 [Source:HGNC Symbol;Acc:HGNC:24731]	NHLRC2	NHL repeat containing 2 [Source:HGNC Symbol;Acc:HGNC:24731]	0.62366474
CPSF7	cleavage and polyadenylation specific factor 7 [Source:HGNC Symbol;Acc:HGNC:30098]	CPSF7	cleavage and polyadenylation specific factor 7 [Source:HGNC Symbol;Acc:HGNC:30098]	0.6235806
ACAD10	acyl-CoA dehydrogenase family member 10 [Source:HGNC Symbol;Acc:HGNC:21597]	ACAD10	acyl-CoA dehydrogenase family member 10 [Source:HGNC Symbol;Acc:HGNC:21597]	0.6235733
CLEC9A	C-type lectin domain containing 9A [Source:HGNC Symbol;Acc:HGNC:26705]	CLEC9A	C-type lectin domain containing 9A [Source:HGNC Symbol;Acc:HGNC:26705]	0.6235338
ARHGEF1	Rho guanine nucleotide exchange factor 1 [Source:HGNC Symbol;Acc:HGNC:681]	ARHGEF1	Rho guanine nucleotide exchange factor 1 [Source:HGNC Symbol;Acc:HGNC:681]	0.62351733
NT5C2	5'-nucleotidase, cytosolic II [Source:HGNC Symbol;Acc:HGNC:8022]	NT5C2	5'-nucleotidase, cytosolic II [Source:HGNC Symbol;Acc:HGNC:8022]	0.62317854
DDX39B	DExD-box helicase 39B [Source:HGNC Symbol;Acc:HGNC:13917]	DDX39B	DExD-box helicase 39B [Source:HGNC Symbol;Acc:HGNC:13917]	0.62287736
ATG2B	autophagy related 2B [Source:HGNC Symbol;Acc:HGNC:20187]	ATG2B	autophagy related 2B [Source:HGNC Symbol;Acc:HGNC:20187]	0.6226795
STARD3	StAR related lipid transfer domain containing 3 [Source:HGNC Symbol;Acc:HGNC:17579]	STARD3	StAR related lipid transfer domain containing 3 [Source:HGNC Symbol;Acc:HGNC:17579]	0.62241113
TMC6	transmembrane channel like 6 [Source:HGNC Symbol;Acc:HGNC:18021]	TMC6	transmembrane channel like 6 [Source:HGNC Symbol;Acc:HGNC:18021]	0.6223133
FMO5	flavin containing dimethylaniline monoxygenase 5 [Source:HGNC Symbol;Acc:HGNC:3773]	FMO5	flavin containing dimethylaniline monoxygenase 5 [Source:HGNC Symbol;Acc:HGNC:3773]	0.6212315
SH3TC1	SH3 domain and tetratricopeptide repeats 1 [Source:HGNC Symbol;Acc:HGNC:26009]	SH3TC1	SH3 domain and tetratricopeptide repeats 1 [Source:HGNC Symbol;Acc:HGNC:26009]	0.621167
VPS16	VPS16 core subunit of CORVET and HOPS complexes [Source:HGNC Symbol;Acc:HGNC:14584]	VPS16	VPS16 core subunit of CORVET and HOPS complexes [Source:HGNC Symbol;Acc:HGNC:14584]	0.62098604
SLC4A2	solute carrier family 4 member 2 [Source:HGNC Symbol;Acc:HGNC:11028]	SLC4A2	solute carrier family 4 member 2 [Source:HGNC Symbol;Acc:HGNC:11028]	0.6206547
PCYT1A	phosphate cytidylyltransferase 1A, choline [Source:HGNC Symbol;Acc:HGNC:8754]	PCYT1A	phosphate cytidylyltransferase 1A, choline [Source:HGNC Symbol;Acc:HGNC:8754]	0.62036556
GPR107	G protein-coupled receptor 107 [Source:HGNC Symbol;Acc:HGNC:17830]	GPR107	G protein-coupled receptor 107 [Source:HGNC Symbol;Acc:HGNC:17830]	0.6201038
STK38	serine/threonine kinase 38 [Source:HGNC Symbol;Acc:HGNC:17847]	STK38	serine/threonine kinase 38 [Source:HGNC Symbol;Acc:HGNC:17847]	0.6200842
VIPAS39	VPS33B interacting protein, apical-basolateral polarity regulator, spe-39 homolog [Source:HGNC Symbol;Acc:HGNC:20347]	VIPAS39	VPS33B interacting protein, apical-basolateral polarity regulator, spe-39 homolog [Source:HGNC Symbol;Acc:HGNC:20347]	0.61949694
HNRNPA3	heterogeneous nuclear ribonucleoprotein A3 [Source:HGNC Symbol;Acc:HGNC:24941]	HNRNPA3	heterogeneous nuclear ribonucleoprotein A3 [Source:HGNC Symbol;Acc:HGNC:24941]	0.6194502
HNRNPA2B1	heterogeneous nuclear ribonucleoprotein A2/B1 [Source:HGNC Symbol;Acc:HGNC:5033]	HNRNPA2B1	heterogeneous nuclear ribonucleoprotein A2/B1 [Source:HGNC Symbol;Acc:HGNC:5033]	0.61941147
CASP10	caspase 10 [Source:HGNC Symbol;Acc:HGNC:1500]	CASP10	caspase 10 [Source:HGNC Symbol;Acc:HGNC:1500]	0.61858505
CMIP	c-Maf inducing protein [Source:HGNC Symbol;Acc:HGNC:24319]	CMIP	c-Maf inducing protein [Source:HGNC Symbol;Acc:HGNC:24319]	0.61816734
MYO15B	myosin XVB [Source:HGNC Symbol;Acc:HGNC:14083]	MYO15B	myosin XVB [Source:HGNC Symbol;Acc:HGNC:14083]	0.61806315
IRAK3	interleukin 1 receptor associated kinase 3 [Source:HGNC Symbol;Acc:HGNC:17020]	IRAK3	interleukin 1 receptor associated kinase 3 [Source:HGNC Symbol;Acc:HGNC:17020]	0.6175782
SLFN13	schlafen family member 13 [Source:HGNC Symbol;Acc:HGNC:26481]	SLFN13	schlafen family member 13 [Source:HGNC Symbol;Acc:HGNC:26481]	0.6174357
SIRT3	sirtuin 3 [Source:HGNC Symbol;Acc:HGNC:14931]	SIRT3	sirtuin 3 [Source:HGNC Symbol;Acc:HGNC:14931]	0.61726505
CAPS	calcyphosine [Source:HGNC Symbol;Acc:HGNC:1487]	CAPS	calcyphosine [Source:HGNC Symbol;Acc:HGNC:1487]	0.61720324
CAMK1D	calcium/calmodulin dependent protein kinase ID [Source:HGNC Symbol;Acc:HGNC:19341]	CAMK1D	calcium/calmodulin dependent protein kinase ID [Source:HGNC Symbol;Acc:HGNC:19341]	0.61673385
ARID1B	AT-rich interaction domain 1B [Source:HGNC Symbol;Acc:HGNC:18040]	ARID1B	AT-rich interaction domain 1B [Source:HGNC Symbol;Acc:HGNC:18040]	0.6167181
AK3	adenylate kinase 3 [Source:HGNC Symbol;Acc:HGNC:17376]	AK3	adenylate kinase 3 [Source:HGNC Symbol;Acc:HGNC:17376]	0.6162147
SNAP23	synaptosome associated protein 23 [Source:HGNC Symbol;Acc:HGNC:11131]	SNAP23	synaptosome associated protein 23 [Source:HGNC Symbol;Acc:HGNC:11131]	0.61617106
STK25	serine/threonine kinase 25 [Source:HGNC Symbol;Acc:HGNC:11404]	STK25	serine/threonine kinase 25 [Source:HGNC Symbol;Acc:HGNC:11404]	0.6160575
SUPT20H	SPT20 homolog, SAGA complex component [Source:HGNC Symbol;Acc:HGNC:20596]	SUPT20H	SPT20 homolog, SAGA complex component [Source:HGNC Symbol;Acc:HGNC:20596]	0.6159502
ZRANB2	zinc finger RANBP2-type containing 2 [Source:HGNC Symbol;Acc:HGNC:13058]	ZRANB2	zinc finger RANBP2-type containing 2 [Source:HGNC Symbol;Acc:HGNC:13058]	0.6157246
COA5	cytochrome c oxidase assembly factor 5 [Source:HGNC Symbol;Acc:HGNC:33848]	COA5	cytochrome c oxidase assembly factor 5 [Source:HGNC Symbol;Acc:HGNC:33848]	0.6156319
ZNF655	zinc finger protein 655 [Source:HGNC Symbol;Acc:HGNC:30899]	ZNF655	zinc finger protein 655 [Source:HGNC Symbol;Acc:HGNC:30899]	0.6155132
LRSAM1	leucine rich repeat and sterile alpha motif containing 1 [Source:HGNC Symbol;Acc:HGNC:25135]	LRSAM1	leucine rich repeat and sterile alpha motif containing 1 [Source:HGNC Symbol;Acc:HGNC:25135]	0.6153919
TBC1D10B	TBC1 domain family member 10B [Source:HGNC Symbol;Acc:HGNC:24510]	TBC1D10B	TBC1 domain family member 10B [Source:HGNC Symbol;Acc:HGNC:24510]	0.61537063
ANAPC2	anaphase promoting complex subunit 2 [Source:HGNC Symbol;Acc:HGNC:19989]	ANAPC2	anaphase promoting complex subunit 2 [Source:HGNC Symbol;Acc:HGNC:19989]	0.61531055
ANKRD13D	ankyrin repeat domain 13D [Source:HGNC Symbol;Acc:HGNC:27880]	ANKRD13D	ankyrin repeat domain 13D [Source:HGNC Symbol;Acc:HGNC:27880]	0.6152133
GPC2	glypican 2 [Source:HGNC Symbol;Acc:HGNC:4450]	GPC2	glypican 2 [Source:HGNC Symbol;Acc:HGNC:4450]	0.6152071
HOOK2	hook microtubule tethering protein 2 [Source:HGNC Symbol;Acc:HGNC:19885]	HOOK2	hook microtubule tethering protein 2 [Source:HGNC Symbol;Acc:HGNC:19885]	0.6147439
MAT2A	methionine adenosyltransferase 2A [Source:HGNC Symbol;Acc:HGNC:6904]	MAT2A	methionine adenosyltransferase 2A [Source:HGNC Symbol;Acc:HGNC:6904]	0.6144441
TOR2A	torsin family 2 member A [Source:HGNC Symbol;Acc:HGNC:11996]	TOR2A	torsin family 2 member A [Source:HGNC Symbol;Acc:HGNC:11996]	0.6132766
C2orf68	chromosome 2 open reading frame 68 [Source:HGNC Symbol;Acc:HGNC:34353]	C2orf68	chromosome 2 open reading frame 68 [Source:HGNC Symbol;Acc:HGNC:34353]	0.61307186
CIAO1	cytosolic iron-sulfur assembly component 1 [Source:HGNC Symbol;Acc:HGNC:14280]	CIAO1	cytosolic iron-sulfur assembly component 1 [Source:HGNC Symbol;Acc:HGNC:14280]	0.612314
TRIM56	tripartite motif containing 56 [Source:HGNC Symbol;Acc:HGNC:19028]	TRIM56	tripartite motif containing 56 [Source:HGNC Symbol;Acc:HGNC:19028]	0.61228997
GNPTAB	N-acetylglucosamine-1-phosphate transferase subunits alpha and beta [Source:HGNC Symbol;Acc:HGNC:29670]	GNPTAB	N-acetylglucosamine-1-phosphate transferase subunits alpha and beta [Source:HGNC Symbol;Acc:HGNC:29670]	0.61205614
RER1	retention in endoplasmic reticulum sorting receptor 1 [Source:HGNC Symbol;Acc:HGNC:30309]	RER1	retention in endoplasmic reticulum sorting receptor 1 [Source:HGNC Symbol;Acc:HGNC:30309]	0.61185706
ITFG2	integrin alpha FG-GAP repeat containing 2 [Source:HGNC Symbol;Acc:HGNC:30879]	ITFG2	integrin alpha FG-GAP repeat containing 2 [Source:HGNC Symbol;Acc:HGNC:30879]	0.61181813
MS4A4E	membrane spanning 4-domains A4E [Source:HGNC Symbol;Acc:HGNC:14284]	MS4A4E	membrane spanning 4-domains A4E [Source:HGNC Symbol;Acc:HGNC:14284]	0.611542
LINGO3	leucine rich repeat and Ig domain containing 3 [Source:HGNC Symbol;Acc:HGNC:21206]	LINGO3	leucine rich repeat and Ig domain containing 3 [Source:HGNC Symbol;Acc:HGNC:21206]	0.611319
EME2	essential meiotic structure-specific endonuclease subunit 2 [Source:HGNC Symbol;Acc:HGNC:27289]	EME2	essential meiotic structure-specific endonuclease subunit 2 [Source:HGNC Symbol;Acc:HGNC:27289]	0.6107995
NRROS	negative regulator of reactive oxygen species [Source:HGNC Symbol;Acc:HGNC:24613]	NRROS	negative regulator of reactive oxygen species [Source:HGNC Symbol;Acc:HGNC:24613]	0.61076164
KATNB1	katanin regulatory subunit B1 [Source:HGNC Symbol;Acc:HGNC:6217]	KATNB1	katanin regulatory subunit B1 [Source:HGNC Symbol;Acc:HGNC:6217]	0.6105611
PCID2	PCI domain containing 2 [Source:HGNC Symbol;Acc:HGNC:25653]	PCID2	PCI domain containing 2 [Source:HGNC Symbol;Acc:HGNC:25653]	0.6103941
NPHP3	nephrocystin 3 [Source:HGNC Symbol;Acc:HGNC:7907]	NPHP3	nephrocystin 3 [Source:HGNC Symbol;Acc:HGNC:7907]	0.6101675
LUC7L	LUC7 like [Source:HGNC Symbol;Acc:HGNC:6723]	LUC7L	LUC7 like [Source:HGNC Symbol;Acc:HGNC:6723]	0.6095239
DALRD3	DALR anticodon binding domain containing 3 [Source:HGNC Symbol;Acc:HGNC:25536]	DALRD3	DALR anticodon binding domain containing 3 [Source:HGNC Symbol;Acc:HGNC:25536]	0.60858864
ZNF397	zinc finger protein 397 [Source:HGNC Symbol;Acc:HGNC:18818]	ZNF397	zinc finger protein 397 [Source:HGNC Symbol;Acc:HGNC:18818]	0.6083907
RAPGEF3	Rap guanine nucleotide exchange factor 3 [Source:HGNC Symbol;Acc:HGNC:16629]	RAPGEF3	Rap guanine nucleotide exchange factor 3 [Source:HGNC Symbol;Acc:HGNC:16629]	0.60752016
TRIM41	tripartite motif containing 41 [Source:HGNC Symbol;Acc:HGNC:19013]	TRIM41	tripartite motif containing 41 [Source:HGNC Symbol;Acc:HGNC:19013]	0.60750365
NIT1	nitrilase 1 [Source:HGNC Symbol;Acc:HGNC:7828]	NIT1	nitrilase 1 [Source:HGNC Symbol;Acc:HGNC:7828]	0.60725886
PRAM1	PML-RARA regulated adaptor molecule 1 [Source:HGNC Symbol;Acc:HGNC:30091]	PRAM1	PML-RARA regulated adaptor molecule 1 [Source:HGNC Symbol;Acc:HGNC:30091]	0.60721254
FRA10AC1	FRA10A associated CGG repeat 1 [Source:HGNC Symbol;Acc:HGNC:1162]	FRA10AC1	FRA10A associated CGG repeat 1 [Source:HGNC Symbol;Acc:HGNC:1162]	0.60693824
CPSF4	cleavage and polyadenylation specific factor 4 [Source:HGNC Symbol;Acc:HGNC:2327]	CPSF4	cleavage and polyadenylation specific factor 4 [Source:HGNC Symbol;Acc:HGNC:2327]	0.6066633
DDX23	DEAD-box helicase 23 [Source:HGNC Symbol;Acc:HGNC:17347]	DDX23	DEAD-box helicase 23 [Source:HGNC Symbol;Acc:HGNC:17347]	0.6063788
FAM111A	FAM111 trypsin like peptidase A [Source:HGNC Symbol;Acc:HGNC:24725]	FAM111A	FAM111 trypsin like peptidase A [Source:HGNC Symbol;Acc:HGNC:24725]	0.606322
WDR81	WD repeat domain 81 [Source:HGNC Symbol;Acc:HGNC:26600]	WDR81	WD repeat domain 81 [Source:HGNC Symbol;Acc:HGNC:26600]	0.6051899
NCOR2	nuclear receptor corepressor 2 [Source:HGNC Symbol;Acc:HGNC:7673]	NCOR2	nuclear receptor corepressor 2 [Source:HGNC Symbol;Acc:HGNC:7673]	0.60495114
SYNGR1	synaptogyrin 1 [Source:HGNC Symbol;Acc:HGNC:11498]	SYNGR1	synaptogyrin 1 [Source:HGNC Symbol;Acc:HGNC:11498]	0.60491455
ADCY7	adenylate cyclase 7 [Source:HGNC Symbol;Acc:HGNC:238]	ADCY7	adenylate cyclase 7 [Source:HGNC Symbol;Acc:HGNC:238]	0.604699
NPEPPS	aminopeptidase puromycin sensitive [Source:HGNC Symbol;Acc:HGNC:7900]	NPEPPS	aminopeptidase puromycin sensitive [Source:HGNC Symbol;Acc:HGNC:7900]	0.60440505
TMEM234	transmembrane protein 234 [Source:HGNC Symbol;Acc:HGNC:28837]	TMEM234	transmembrane protein 234 [Source:HGNC Symbol;Acc:HGNC:28837]	0.6043975
PACS1	phosphofurin acidic cluster sorting protein 1 [Source:HGNC Symbol;Acc:HGNC:30032]	PACS1	phosphofurin acidic cluster sorting protein 1 [Source:HGNC Symbol;Acc:HGNC:30032]	0.6038782
MOGS	mannosyl-oligosaccharide glucosidase [Source:HGNC Symbol;Acc:HGNC:24862]	MOGS	mannosyl-oligosaccharide glucosidase [Source:HGNC Symbol;Acc:HGNC:24862]	0.60382986
SETD4	SET domain containing 4 [Source:HGNC Symbol;Acc:HGNC:1258]	SETD4	SET domain containing 4 [Source:HGNC Symbol;Acc:HGNC:1258]	0.60379773
KCNAB2	potassium voltage-gated channel subfamily A regulatory beta subunit 2 [Source:HGNC Symbol;Acc:HGNC:6229]	KCNAB2	potassium voltage-gated channel subfamily A regulatory beta subunit 2 [Source:HGNC Symbol;Acc:HGNC:6229]	0.60311615
EIF4ENIF1	eukaryotic translation initiation factor 4E nuclear import factor 1 [Source:HGNC Symbol;Acc:HGNC:16687]	EIF4ENIF1	eukaryotic translation initiation factor 4E nuclear import factor 1 [Source:HGNC Symbol;Acc:HGNC:16687]	0.602831
GIGYF1	GRB10 interacting GYF protein 1 [Source:HGNC Symbol;Acc:HGNC:9126]	GIGYF1	GRB10 interacting GYF protein 1 [Source:HGNC Symbol;Acc:HGNC:9126]	0.6026106
TBRG1	transforming growth factor beta regulator 1 [Source:HGNC Symbol;Acc:HGNC:29551]	TBRG1	transforming growth factor beta regulator 1 [Source:HGNC Symbol;Acc:HGNC:29551]	0.60236466
SDR39U1	short chain dehydrogenase/reductase family 39U member 1 [Source:HGNC Symbol;Acc:HGNC:20275]	SDR39U1	short chain dehydrogenase/reductase family 39U member 1 [Source:HGNC Symbol;Acc:HGNC:20275]	0.6023578
ELMO1	engulfment and cell motility 1 [Source:HGNC Symbol;Acc:HGNC:16286]	ELMO1	engulfment and cell motility 1 [Source:HGNC Symbol;Acc:HGNC:16286]	0.60190356
NPIPB4	nuclear pore complex interacting protein family member B4 [Source:HGNC Symbol;Acc:HGNC:41985]	NPIPB4	nuclear pore complex interacting protein family member B4 [Source:HGNC Symbol;Acc:HGNC:41985]	0.6016666
CDK5RAP2	CDK5 regulatory subunit associated protein 2 [Source:HGNC Symbol;Acc:HGNC:18672]	CDK5RAP2	CDK5 regulatory subunit associated protein 2 [Source:HGNC Symbol;Acc:HGNC:18672]	0.60161114
SFXN3	sideroflexin 3 [Source:HGNC Symbol;Acc:HGNC:16087]	SFXN3	sideroflexin 3 [Source:HGNC Symbol;Acc:HGNC:16087]	0.6015549
BTN2A1	butyrophilin subfamily 2 member A1 [Source:HGNC Symbol;Acc:HGNC:1136]	BTN2A1	butyrophilin subfamily 2 member A1 [Source:HGNC Symbol;Acc:HGNC:1136]	0.6014786
RIMKLB	ribosomal modification protein rimK like family member B [Source:HGNC Symbol;Acc:HGNC:29228]	RIMKLB	ribosomal modification protein rimK like family member B [Source:HGNC Symbol;Acc:HGNC:29228]	0.60100186
POMT1	protein O-mannosyltransferase 1 [Source:HGNC Symbol;Acc:HGNC:9202]	POMT1	protein O-mannosyltransferase 1 [Source:HGNC Symbol;Acc:HGNC:9202]	0.60092247
GSTK1	glutathione S-transferase kappa 1 [Source:HGNC Symbol;Acc:HGNC:16906]	GSTK1	glutathione S-transferase kappa 1 [Source:HGNC Symbol;Acc:HGNC:16906]	0.5995113
STX4	syntaxin 4 [Source:HGNC Symbol;Acc:HGNC:11439]	STX4	syntaxin 4 [Source:HGNC Symbol;Acc:HGNC:11439]	0.5994053
ZBTB48	zinc finger and BTB domain containing 48 [Source:HGNC Symbol;Acc:HGNC:4930]	ZBTB48	zinc finger and BTB domain containing 48 [Source:HGNC Symbol;Acc:HGNC:4930]	0.59929824
CCDC78	coiled-coil domain containing 78 [Source:HGNC Symbol;Acc:HGNC:14153]	CCDC78	coiled-coil domain containing 78 [Source:HGNC Symbol;Acc:HGNC:14153]	0.5986597
LRRC14	leucine rich repeat containing 14 [Source:HGNC Symbol;Acc:HGNC:20419]	LRRC14	leucine rich repeat containing 14 [Source:HGNC Symbol;Acc:HGNC:20419]	0.59862435
SLC6A6	solute carrier family 6 member 6 [Source:HGNC Symbol;Acc:HGNC:11052]	SLC6A6	solute carrier family 6 member 6 [Source:HGNC Symbol;Acc:HGNC:11052]	0.598595
MAP3K11	mitogen-activated protein kinase kinase kinase 11 [Source:HGNC Symbol;Acc:HGNC:6850]	MAP3K11	mitogen-activated protein kinase kinase kinase 11 [Source:HGNC Symbol;Acc:HGNC:6850]	0.5984275
NDUFA10	NADH:ubiquinone oxidoreductase subunit A10 [Source:HGNC Symbol;Acc:HGNC:7684]	NDUFA10	NADH:ubiquinone oxidoreductase subunit A10 [Source:HGNC Symbol;Acc:HGNC:7684]	0.59799874
REEP4	receptor accessory protein 4 [Source:HGNC Symbol;Acc:HGNC:26176]	REEP4	receptor accessory protein 4 [Source:HGNC Symbol;Acc:HGNC:26176]	0.5975922
ANGEL2	angel homolog 2 [Source:HGNC Symbol;Acc:HGNC:30534]	ANGEL2	angel homolog 2 [Source:HGNC Symbol;Acc:HGNC:30534]	0.597392
AP2A1	adaptor related protein complex 2 subunit alpha 1 [Source:HGNC Symbol;Acc:HGNC:561]	AP2A1	adaptor related protein complex 2 subunit alpha 1 [Source:HGNC Symbol;Acc:HGNC:561]	0.5973025
MAN2A2	mannosidase alpha class 2A member 2 [Source:HGNC Symbol;Acc:HGNC:6825]	MAN2A2	mannosidase alpha class 2A member 2 [Source:HGNC Symbol;Acc:HGNC:6825]	0.5968384
CALCOCO2	calcium binding and coiled-coil domain 2 [Source:HGNC Symbol;Acc:HGNC:29912]	CALCOCO2	calcium binding and coiled-coil domain 2 [Source:HGNC Symbol;Acc:HGNC:29912]	0.5967435
SLC25A29	solute carrier family 25 member 29 [Source:HGNC Symbol;Acc:HGNC:20116]	SLC25A29	solute carrier family 25 member 29 [Source:HGNC Symbol;Acc:HGNC:20116]	0.5964588
INPP5B	inositol polyphosphate-5-phosphatase B [Source:HGNC Symbol;Acc:HGNC:6077]	INPP5B	inositol polyphosphate-5-phosphatase B [Source:HGNC Symbol;Acc:HGNC:6077]	0.59635764
TSPAN32	tetraspanin 32 [Source:HGNC Symbol;Acc:HGNC:13410]	TSPAN32	tetraspanin 32 [Source:HGNC Symbol;Acc:HGNC:13410]	0.5963046
BTN3A3	butyrophilin subfamily 3 member A3 [Source:HGNC Symbol;Acc:HGNC:1140]	BTN3A3	butyrophilin subfamily 3 member A3 [Source:HGNC Symbol;Acc:HGNC:1140]	0.59617436
TRMT2A	tRNA methyltransferase 2 homolog A [Source:HGNC Symbol;Acc:HGNC:24974]	TRMT2A	tRNA methyltransferase 2 homolog A [Source:HGNC Symbol;Acc:HGNC:24974]	0.59613055
DPY19L3	dpy-19 like C-mannosyltransferase 3 [Source:HGNC Symbol;Acc:HGNC:27120]	DPY19L3	dpy-19 like C-mannosyltransferase 3 [Source:HGNC Symbol;Acc:HGNC:27120]	0.5956521
SMG5	SMG5 nonsense mediated mRNA decay factor [Source:HGNC Symbol;Acc:HGNC:24644]	SMG5	SMG5 nonsense mediated mRNA decay factor [Source:HGNC Symbol;Acc:HGNC:24644]	0.5954786
ABCD4	ATP binding cassette subfamily D member 4 [Source:HGNC Symbol;Acc:HGNC:68]	ABCD4	ATP binding cassette subfamily D member 4 [Source:HGNC Symbol;Acc:HGNC:68]	0.59521794
SUN2	Sad1 and UNC84 domain containing 2 [Source:HGNC Symbol;Acc:HGNC:14210]	SUN2	Sad1 and UNC84 domain containing 2 [Source:HGNC Symbol;Acc:HGNC:14210]	0.59517884
ARHGAP1	Rho GTPase activating protein 1 [Source:HGNC Symbol;Acc:HGNC:673]	ARHGAP1	Rho GTPase activating protein 1 [Source:HGNC Symbol;Acc:HGNC:673]	0.5947612
UQCC1	ubiquinol-cytochrome c reductase complex assembly factor 1 [Source:HGNC Symbol;Acc:HGNC:15891]	UQCC1	ubiquinol-cytochrome c reductase complex assembly factor 1 [Source:HGNC Symbol;Acc:HGNC:15891]	0.5946401
ZFTRAF1	zinc finger TRAF-type containing 1 [Source:HGNC Symbol;Acc:HGNC:17806]	null	null	0.59455985
PTAR1	protein prenyltransferase alpha subunit repeat containing 1 [Source:HGNC Symbol;Acc:HGNC:30449]	PTAR1	protein prenyltransferase alpha subunit repeat containing 1 [Source:HGNC Symbol;Acc:HGNC:30449]	0.5935513
PIH1D1	PIH1 domain containing 1 [Source:HGNC Symbol;Acc:HGNC:26075]	PIH1D1	PIH1 domain containing 1 [Source:HGNC Symbol;Acc:HGNC:26075]	0.593445
TMEM259	transmembrane protein 259 [Source:HGNC Symbol;Acc:HGNC:17039]	TMEM259	transmembrane protein 259 [Source:HGNC Symbol;Acc:HGNC:17039]	0.5930945
TAB3	TGF-beta activated kinase 1 (MAP3K7) binding protein 3 [Source:HGNC Symbol;Acc:HGNC:30681]	TAB3	TGF-beta activated kinase 1 (MAP3K7) binding protein 3 [Source:HGNC Symbol;Acc:HGNC:30681]	0.5929702
HPS3	HPS3 biogenesis of lysosomal organelles complex 2 subunit 1 [Source:HGNC Symbol;Acc:HGNC:15597]	HPS3	HPS3 biogenesis of lysosomal organelles complex 2 subunit 1 [Source:HGNC Symbol;Acc:HGNC:15597]	0.592372
UBE4B	ubiquitination factor E4B [Source:HGNC Symbol;Acc:HGNC:12500]	UBE4B	ubiquitination factor E4B [Source:HGNC Symbol;Acc:HGNC:12500]	0.59219325
IRF5	interferon regulatory factor 5 [Source:HGNC Symbol;Acc:HGNC:6120]	IRF5	interferon regulatory factor 5 [Source:HGNC Symbol;Acc:HGNC:6120]	0.59214735
RAVER1	ribonucleoprotein, PTB binding 1 [Source:HGNC Symbol;Acc:HGNC:30296]	RAVER1	ribonucleoprotein, PTB binding 1 [Source:HGNC Symbol;Acc:HGNC:30296]	0.5919988
USP20	ubiquitin specific peptidase 20 [Source:HGNC Symbol;Acc:HGNC:12619]	USP20	ubiquitin specific peptidase 20 [Source:HGNC Symbol;Acc:HGNC:12619]	0.59143347
CC2D1B	coiled-coil and C2 domain containing 1B [Source:HGNC Symbol;Acc:HGNC:29386]	CC2D1B	coiled-coil and C2 domain containing 1B [Source:HGNC Symbol;Acc:HGNC:29386]	0.5912963
TNFSF8	TNF superfamily member 8 [Source:HGNC Symbol;Acc:HGNC:11938]	TNFSF8	TNF superfamily member 8 [Source:HGNC Symbol;Acc:HGNC:11938]	0.5907517
EPDR1	ependymin related 1 [Source:HGNC Symbol;Acc:HGNC:17572]	EPDR1	ependymin related 1 [Source:HGNC Symbol;Acc:HGNC:17572]	0.5903368
SCARB1	scavenger receptor class B member 1 [Source:HGNC Symbol;Acc:HGNC:1664]	SCARB1	scavenger receptor class B member 1 [Source:HGNC Symbol;Acc:HGNC:1664]	0.5903124
PIAS3	protein inhibitor of activated STAT 3 [Source:HGNC Symbol;Acc:HGNC:16861]	PIAS3	protein inhibitor of activated STAT 3 [Source:HGNC Symbol;Acc:HGNC:16861]	0.5901364
LAIR1	leukocyte associated immunoglobulin like receptor 1 [Source:HGNC Symbol;Acc:HGNC:6477]	LAIR1	leukocyte associated immunoglobulin like receptor 1 [Source:HGNC Symbol;Acc:HGNC:6477]	0.590046
DOCK8	dedicator of cytokinesis 8 [Source:HGNC Symbol;Acc:HGNC:19191]	DOCK8	dedicator of cytokinesis 8 [Source:HGNC Symbol;Acc:HGNC:19191]	0.5899291
WSB1	WD repeat and SOCS box containing 1 [Source:HGNC Symbol;Acc:HGNC:19221]	WSB1	WD repeat and SOCS box containing 1 [Source:HGNC Symbol;Acc:HGNC:19221]	0.5892609
ERLIN1	ER lipid raft associated 1 [Source:HGNC Symbol;Acc:HGNC:16947]	ERLIN1	ER lipid raft associated 1 [Source:HGNC Symbol;Acc:HGNC:16947]	0.589133
CCDC154	coiled-coil domain containing 154 [Source:HGNC Symbol;Acc:HGNC:34454]	CCDC154	coiled-coil domain containing 154 [Source:HGNC Symbol;Acc:HGNC:34454]	0.5889102
PRR5L	proline rich 5 like [Source:HGNC Symbol;Acc:HGNC:25878]	PRR5L	proline rich 5 like [Source:HGNC Symbol;Acc:HGNC:25878]	0.5888485
TMEM181	transmembrane protein 181 [Source:HGNC Symbol;Acc:HGNC:20958]	TMEM181	transmembrane protein 181 [Source:HGNC Symbol;Acc:HGNC:20958]	0.58881503
PCK2	phosphoenolpyruvate carboxykinase 2, mitochondrial [Source:HGNC Symbol;Acc:HGNC:8725]	PCK2	phosphoenolpyruvate carboxykinase 2, mitochondrial [Source:HGNC Symbol;Acc:HGNC:8725]	0.587748
DMTF1	cyclin D binding myb like transcription factor 1 [Source:HGNC Symbol;Acc:HGNC:14603]	DMTF1	cyclin D binding myb like transcription factor 1 [Source:HGNC Symbol;Acc:HGNC:14603]	0.5876757
DNHD1	dynein heavy chain domain 1 [Source:HGNC Symbol;Acc:HGNC:26532]	DNHD1	dynein heavy chain domain 1 [Source:HGNC Symbol;Acc:HGNC:26532]	0.5871863
CFLAR	CASP8 and FADD like apoptosis regulator [Source:HGNC Symbol;Acc:HGNC:1876]	CFLAR	CASP8 and FADD like apoptosis regulator [Source:HGNC Symbol;Acc:HGNC:1876]	0.58616644
CNTRL	centriolin [Source:HGNC Symbol;Acc:HGNC:1858]	CNTRL	centriolin [Source:HGNC Symbol;Acc:HGNC:1858]	0.58607024
DNAJC11	DnaJ heat shock protein family (Hsp40) member C11 [Source:HGNC Symbol;Acc:HGNC:25570]	DNAJC11	DnaJ heat shock protein family (Hsp40) member C11 [Source:HGNC Symbol;Acc:HGNC:25570]	0.58602256
SMARCAD1	SWI/SNF-related, matrix-associated actin-dependent regulator of chromatin, subfamily a, containing DEAD/H box 1 [Source:HGNC Symbol;Acc:HGNC:18398]	SMARCAD1	SWI/SNF-related, matrix-associated actin-dependent regulator of chromatin, subfamily a, containing DEAD/H box 1 [Source:HGNC Symbol;Acc:HGNC:18398]	0.585929
REPIN1	replication initiator 1 [Source:HGNC Symbol;Acc:HGNC:17922]	REPIN1	replication initiator 1 [Source:HGNC Symbol;Acc:HGNC:17922]	0.5858327
GRIPAP1	GRIP1 associated protein 1 [Source:HGNC Symbol;Acc:HGNC:18706]	GRIPAP1	GRIP1 associated protein 1 [Source:HGNC Symbol;Acc:HGNC:18706]	0.58572006
SUGP2	SURP and G-patch domain containing 2 [Source:HGNC Symbol;Acc:HGNC:18641]	SUGP2	SURP and G-patch domain containing 2 [Source:HGNC Symbol;Acc:HGNC:18641]	0.58512235
GATAD2B	GATA zinc finger domain containing 2B [Source:HGNC Symbol;Acc:HGNC:30778]	GATAD2B	GATA zinc finger domain containing 2B [Source:HGNC Symbol;Acc:HGNC:30778]	0.584769
MARK2	microtubule affinity regulating kinase 2 [Source:HGNC Symbol;Acc:HGNC:3332]	MARK2	microtubule affinity regulating kinase 2 [Source:HGNC Symbol;Acc:HGNC:3332]	0.5845239
SLC12A7	solute carrier family 12 member 7 [Source:HGNC Symbol;Acc:HGNC:10915]	SLC12A7	solute carrier family 12 member 7 [Source:HGNC Symbol;Acc:HGNC:10915]	0.58445686
PDE7A	phosphodiesterase 7A [Source:HGNC Symbol;Acc:HGNC:8791]	PDE7A	phosphodiesterase 7A [Source:HGNC Symbol;Acc:HGNC:8791]	0.58438766
MYOF	myoferlin [Source:HGNC Symbol;Acc:HGNC:3656]	MYOF	myoferlin [Source:HGNC Symbol;Acc:HGNC:3656]	0.58341116
FKBP15	FKBP prolyl isomerase family member 15 [Source:HGNC Symbol;Acc:HGNC:23397]	FKBP15	FKBP prolyl isomerase family member 15 [Source:HGNC Symbol;Acc:HGNC:23397]	0.58336395
CARD8	caspase recruitment domain family member 8 [Source:HGNC Symbol;Acc:HGNC:17057]	CARD8	caspase recruitment domain family member 8 [Source:HGNC Symbol;Acc:HGNC:17057]	0.5831485
PITRM1	pitrilysin metallopeptidase 1 [Source:HGNC Symbol;Acc:HGNC:17663]	PITRM1	pitrilysin metallopeptidase 1 [Source:HGNC Symbol;Acc:HGNC:17663]	0.5829042
WNT9A	Wnt family member 9A [Source:HGNC Symbol;Acc:HGNC:12778]	WNT9A	Wnt family member 9A [Source:HGNC Symbol;Acc:HGNC:12778]	0.5823539
FLII	FLII actin remodeling protein [Source:HGNC Symbol;Acc:HGNC:3750]	FLII	FLII actin remodeling protein [Source:HGNC Symbol;Acc:HGNC:3750]	0.5822582
TMEM42	transmembrane protein 42 [Source:HGNC Symbol;Acc:HGNC:28444]	TMEM42	transmembrane protein 42 [Source:HGNC Symbol;Acc:HGNC:28444]	0.58210576
CRYZL1	crystallin zeta like 1 [Source:HGNC Symbol;Acc:HGNC:2420]	CRYZL1	crystallin zeta like 1 [Source:HGNC Symbol;Acc:HGNC:2420]	0.58186346
EXOSC10	exosome component 10 [Source:HGNC Symbol;Acc:HGNC:9138]	EXOSC10	exosome component 10 [Source:HGNC Symbol;Acc:HGNC:9138]	0.5816903
MRI1	methylthioribose-1-phosphate isomerase 1 [Source:HGNC Symbol;Acc:HGNC:28469]	MRI1	methylthioribose-1-phosphate isomerase 1 [Source:HGNC Symbol;Acc:HGNC:28469]	0.5816752
ABCB8	ATP binding cassette subfamily B member 8 [Source:HGNC Symbol;Acc:HGNC:49]	ABCB8	ATP binding cassette subfamily B member 8 [Source:HGNC Symbol;Acc:HGNC:49]	0.5816581
SP140L	SP140 nuclear body protein like [Source:HGNC Symbol;Acc:HGNC:25105]	SP140L	SP140 nuclear body protein like [Source:HGNC Symbol;Acc:HGNC:25105]	0.5814871
PIK3CD	phosphatidylinositol-4,5-bisphosphate 3-kinase catalytic subunit delta [Source:HGNC Symbol;Acc:HGNC:8977]	PIK3CD	phosphatidylinositol-4,5-bisphosphate 3-kinase catalytic subunit delta [Source:HGNC Symbol;Acc:HGNC:8977]	0.5814158
TCHP	trichoplein keratin filament binding [Source:HGNC Symbol;Acc:HGNC:28135]	TCHP	trichoplein keratin filament binding [Source:HGNC Symbol;Acc:HGNC:28135]	0.58128655
PBX2	PBX homeobox 2 [Source:HGNC Symbol;Acc:HGNC:8633]	PBX2	PBX homeobox 2 [Source:HGNC Symbol;Acc:HGNC:8633]	0.5810956
UBE2G2	ubiquitin conjugating enzyme E2 G2 [Source:HGNC Symbol;Acc:HGNC:12483]	UBE2G2	ubiquitin conjugating enzyme E2 G2 [Source:HGNC Symbol;Acc:HGNC:12483]	0.5808593
TEP1	telomerase associated protein 1 [Source:HGNC Symbol;Acc:HGNC:11726]	TEP1	telomerase associated protein 1 [Source:HGNC Symbol;Acc:HGNC:11726]	0.5806818
XRCC3	X-ray repair cross complementing 3 [Source:HGNC Symbol;Acc:HGNC:12830]	XRCC3	X-ray repair cross complementing 3 [Source:HGNC Symbol;Acc:HGNC:12830]	0.58056957
SBF1	SET binding factor 1 [Source:HGNC Symbol;Acc:HGNC:10542]	SBF1	SET binding factor 1 [Source:HGNC Symbol;Acc:HGNC:10542]	0.5805489
LZTR1	leucine zipper like transcription regulator 1 [Source:HGNC Symbol;Acc:HGNC:6742]	LZTR1	leucine zipper like transcription regulator 1 [Source:HGNC Symbol;Acc:HGNC:6742]	0.58052933
ANKH	ANKH inorganic pyrophosphate transport regulator [Source:HGNC Symbol;Acc:HGNC:15492]	ANKH	ANKH inorganic pyrophosphate transport regulator [Source:HGNC Symbol;Acc:HGNC:15492]	0.5800502
ATAT1	alpha tubulin acetyltransferase 1 [Source:HGNC Symbol;Acc:HGNC:21186]	ATAT1	alpha tubulin acetyltransferase 1 [Source:HGNC Symbol;Acc:HGNC:21186]	0.5799807
ZNF439	zinc finger protein 439 [Source:HGNC Symbol;Acc:HGNC:20873]	ZNF439	zinc finger protein 439 [Source:HGNC Symbol;Acc:HGNC:20873]	0.5798284
HINFP	histone H4 transcription factor [Source:HGNC Symbol;Acc:HGNC:17850]	HINFP	histone H4 transcription factor [Source:HGNC Symbol;Acc:HGNC:17850]	0.5793764
ZSCAN29	zinc finger and SCAN domain containing 29 [Source:HGNC Symbol;Acc:HGNC:26673]	ZSCAN29	zinc finger and SCAN domain containing 29 [Source:HGNC Symbol;Acc:HGNC:26673]	0.5792455
DPH1	diphthamide biosynthesis 1 [Source:HGNC Symbol;Acc:HGNC:3003]	DPH1	diphthamide biosynthesis 1 [Source:HGNC Symbol;Acc:HGNC:3003]	0.57910675
HNRNPD	heterogeneous nuclear ribonucleoprotein D [Source:HGNC Symbol;Acc:HGNC:5036]	HNRNPD	heterogeneous nuclear ribonucleoprotein D [Source:HGNC Symbol;Acc:HGNC:5036]	0.57879364
CARD9	caspase recruitment domain family member 9 [Source:HGNC Symbol;Acc:HGNC:16391]	CARD9	caspase recruitment domain family member 9 [Source:HGNC Symbol;Acc:HGNC:16391]	0.5786444
ZFYVE21	zinc finger FYVE-type containing 21 [Source:HGNC Symbol;Acc:HGNC:20760]	ZFYVE21	zinc finger FYVE-type containing 21 [Source:HGNC Symbol;Acc:HGNC:20760]	0.5785833
CCAR1	cell division cycle and apoptosis regulator 1 [Source:HGNC Symbol;Acc:HGNC:24236]	CCAR1	cell division cycle and apoptosis regulator 1 [Source:HGNC Symbol;Acc:HGNC:24236]	0.57828194
ORMDL1	ORMDL sphingolipid biosynthesis regulator 1 [Source:HGNC Symbol;Acc:HGNC:16036]	ORMDL1	ORMDL sphingolipid biosynthesis regulator 1 [Source:HGNC Symbol;Acc:HGNC:16036]	0.5779142
MOB3C	MOB kinase activator 3C [Source:HGNC Symbol;Acc:HGNC:29800]	MOB3C	MOB kinase activator 3C [Source:HGNC Symbol;Acc:HGNC:29800]	0.5776826
TRPV2	transient receptor potential cation channel subfamily V member 2 [Source:HGNC Symbol;Acc:HGNC:18082]	TRPV2	transient receptor potential cation channel subfamily V member 2 [Source:HGNC Symbol;Acc:HGNC:18082]	0.57716125
TRRAP	transformation/transcription domain associated protein [Source:HGNC Symbol;Acc:HGNC:12347]	TRRAP	transformation/transcription domain associated protein [Source:HGNC Symbol;Acc:HGNC:12347]	0.57650197
MSH5	mutS homolog 5 [Source:HGNC Symbol;Acc:HGNC:7328]	MSH5	mutS homolog 5 [Source:HGNC Symbol;Acc:HGNC:7328]	0.5764239
NAT9	N-acetyltransferase 9 (putative) [Source:HGNC Symbol;Acc:HGNC:23133]	NAT9	N-acetyltransferase 9 (putative) [Source:HGNC Symbol;Acc:HGNC:23133]	0.5762216
DGKQ	diacylglycerol kinase theta [Source:HGNC Symbol;Acc:HGNC:2856]	DGKQ	diacylglycerol kinase theta [Source:HGNC Symbol;Acc:HGNC:2856]	0.5753543
MAN2C1	mannosidase alpha class 2C member 1 [Source:HGNC Symbol;Acc:HGNC:6827]	MAN2C1	mannosidase alpha class 2C member 1 [Source:HGNC Symbol;Acc:HGNC:6827]	0.5752978
KPNA1	karyopherin subunit alpha 1 [Source:HGNC Symbol;Acc:HGNC:6394]	KPNA1	karyopherin subunit alpha 1 [Source:HGNC Symbol;Acc:HGNC:6394]	0.575294
IFT122	intraflagellar transport 122 [Source:HGNC Symbol;Acc:HGNC:13556]	IFT122	intraflagellar transport 122 [Source:HGNC Symbol;Acc:HGNC:13556]	0.5749441
VMAC	vimentin type intermediate filament associated coiled-coil protein [Source:HGNC Symbol;Acc:HGNC:33803]	VMAC	vimentin type intermediate filament associated coiled-coil protein [Source:HGNC Symbol;Acc:HGNC:33803]	0.57444555
R3HDM2	R3H domain containing 2 [Source:HGNC Symbol;Acc:HGNC:29167]	R3HDM2	R3H domain containing 2 [Source:HGNC Symbol;Acc:HGNC:29167]	0.574443
ZNF692	zinc finger protein 692 [Source:HGNC Symbol;Acc:HGNC:26049]	ZNF692	zinc finger protein 692 [Source:HGNC Symbol;Acc:HGNC:26049]	0.5741884
DPP9	dipeptidyl peptidase 9 [Source:HGNC Symbol;Acc:HGNC:18648]	DPP9	dipeptidyl peptidase 9 [Source:HGNC Symbol;Acc:HGNC:18648]	0.5738867
TRMT13	tRNA methyltransferase 13 homolog [Source:HGNC Symbol;Acc:HGNC:25502]	TRMT13	tRNA methyltransferase 13 homolog [Source:HGNC Symbol;Acc:HGNC:25502]	0.57383317
SH2B1	SH2B adaptor protein 1 [Source:HGNC Symbol;Acc:HGNC:30417]	SH2B1	SH2B adaptor protein 1 [Source:HGNC Symbol;Acc:HGNC:30417]	0.5738254
SCAF1	SR-related CTD associated factor 1 [Source:HGNC Symbol;Acc:HGNC:30403]	SCAF1	SR-related CTD associated factor 1 [Source:HGNC Symbol;Acc:HGNC:30403]	0.5736675
RBM6	RNA binding motif protein 6 [Source:HGNC Symbol;Acc:HGNC:9903]	RBM6	RNA binding motif protein 6 [Source:HGNC Symbol;Acc:HGNC:9903]	0.57320976
RNF144A	ring finger protein 144A [Source:HGNC Symbol;Acc:HGNC:20457]	RNF144A	ring finger protein 144A [Source:HGNC Symbol;Acc:HGNC:20457]	0.57317686
PLOD3	procollagen-lysine,2-oxoglutarate 5-dioxygenase 3 [Source:HGNC Symbol;Acc:HGNC:9083]	PLOD3	procollagen-lysine,2-oxoglutarate 5-dioxygenase 3 [Source:HGNC Symbol;Acc:HGNC:9083]	0.5728272
FAM193B	family with sequence similarity 193 member B [Source:HGNC Symbol;Acc:HGNC:25524]	FAM193B	family with sequence similarity 193 member B [Source:HGNC Symbol;Acc:HGNC:25524]	0.5721245
FAM219B	family with sequence similarity 219 member B [Source:HGNC Symbol;Acc:HGNC:24695]	FAM219B	family with sequence similarity 219 member B [Source:HGNC Symbol;Acc:HGNC:24695]	0.5720528
MCTP2	multiple C2 and transmembrane domain containing 2 [Source:HGNC Symbol;Acc:HGNC:25636]	MCTP2	multiple C2 and transmembrane domain containing 2 [Source:HGNC Symbol;Acc:HGNC:25636]	0.57190776
CLN3	CLN3 lysosomal/endosomal transmembrane protein, battenin [Source:HGNC Symbol;Acc:HGNC:2074]	CLN3	CLN3 lysosomal/endosomal transmembrane protein, battenin [Source:HGNC Symbol;Acc:HGNC:2074]	0.57140535
ERMARD	ER membrane associated RNA degradation [Source:HGNC Symbol;Acc:HGNC:21056]	ERMARD	ER membrane associated RNA degradation [Source:HGNC Symbol;Acc:HGNC:21056]	0.57109374
PIGQ	phosphatidylinositol glycan anchor biosynthesis class Q [Source:HGNC Symbol;Acc:HGNC:14135]	PIGQ	phosphatidylinositol glycan anchor biosynthesis class Q [Source:HGNC Symbol;Acc:HGNC:14135]	0.57088035
FOXRED1	FAD dependent oxidoreductase domain containing 1 [Source:HGNC Symbol;Acc:HGNC:26927]	FOXRED1	FAD dependent oxidoreductase domain containing 1 [Source:HGNC Symbol;Acc:HGNC:26927]	0.57087135
ZNF251	zinc finger protein 251 [Source:HGNC Symbol;Acc:HGNC:13045]	ZNF251	zinc finger protein 251 [Source:HGNC Symbol;Acc:HGNC:13045]	0.5706627
UNKL	unk like zinc finger [Source:HGNC Symbol;Acc:HGNC:14184]	UNKL	unk like zinc finger [Source:HGNC Symbol;Acc:HGNC:14184]	0.5703463
ARHGAP27	Rho GTPase activating protein 27 [Source:HGNC Symbol;Acc:HGNC:31813]	ARHGAP27	Rho GTPase activating protein 27 [Source:HGNC Symbol;Acc:HGNC:31813]	0.57026446
DICER1	dicer 1, ribonuclease III [Source:HGNC Symbol;Acc:HGNC:17098]	DICER1	dicer 1, ribonuclease III [Source:HGNC Symbol;Acc:HGNC:17098]	0.56948555
PPOX	protoporphyrinogen oxidase [Source:HGNC Symbol;Acc:HGNC:9280]	PPOX	protoporphyrinogen oxidase [Source:HGNC Symbol;Acc:HGNC:9280]	0.56896394
PIK3R5	phosphoinositide-3-kinase regulatory subunit 5 [Source:HGNC Symbol;Acc:HGNC:30035]	PIK3R5	phosphoinositide-3-kinase regulatory subunit 5 [Source:HGNC Symbol;Acc:HGNC:30035]	0.56836504
GOLGA8N	golgin A8 family member N [Source:HGNC Symbol;Acc:HGNC:44405]	GOLGA8N	golgin A8 family member N [Source:HGNC Symbol;Acc:HGNC:44405]	0.5680827
SUSD1	sushi domain containing 1 [Source:HGNC Symbol;Acc:HGNC:25413]	SUSD1	sushi domain containing 1 [Source:HGNC Symbol;Acc:HGNC:25413]	0.5679952
ARNT	aryl hydrocarbon receptor nuclear translocator [Source:HGNC Symbol;Acc:HGNC:700]	ARNT	aryl hydrocarbon receptor nuclear translocator [Source:HGNC Symbol;Acc:HGNC:700]	0.5677727
FMNL1	formin like 1 [Source:HGNC Symbol;Acc:HGNC:1212]	FMNL1	formin like 1 [Source:HGNC Symbol;Acc:HGNC:1212]	0.5676846
PTDSS2	phosphatidylserine synthase 2 [Source:HGNC Symbol;Acc:HGNC:15463]	PTDSS2	phosphatidylserine synthase 2 [Source:HGNC Symbol;Acc:HGNC:15463]	0.5674426
MINK1	misshapen like kinase 1 [Source:HGNC Symbol;Acc:HGNC:17565]	MINK1	misshapen like kinase 1 [Source:HGNC Symbol;Acc:HGNC:17565]	0.5669441
FBXL6	F-box and leucine rich repeat protein 6 [Source:HGNC Symbol;Acc:HGNC:13603]	FBXL6	F-box and leucine rich repeat protein 6 [Source:HGNC Symbol;Acc:HGNC:13603]	0.56679446
MLXIP	MLX interacting protein [Source:HGNC Symbol;Acc:HGNC:17055]	MLXIP	MLX interacting protein [Source:HGNC Symbol;Acc:HGNC:17055]	0.56679434
ZSCAN18	zinc finger and SCAN domain containing 18 [Source:HGNC Symbol;Acc:HGNC:21037]	ZSCAN18	zinc finger and SCAN domain containing 18 [Source:HGNC Symbol;Acc:HGNC:21037]	0.5660831
CSAD	cysteine sulfinic acid decarboxylase [Source:HGNC Symbol;Acc:HGNC:18966]	CSAD	cysteine sulfinic acid decarboxylase [Source:HGNC Symbol;Acc:HGNC:18966]	0.56590086
DHX36	DEAH-box helicase 36 [Source:HGNC Symbol;Acc:HGNC:14410]	DHX36	DEAH-box helicase 36 [Source:HGNC Symbol;Acc:HGNC:14410]	0.56572723
FUS	FUS RNA binding protein [Source:HGNC Symbol;Acc:HGNC:4010]	FUS	FUS RNA binding protein [Source:HGNC Symbol;Acc:HGNC:4010]	0.56556946
GSTM2	glutathione S-transferase mu 2 [Source:HGNC Symbol;Acc:HGNC:4634]	GSTM2	glutathione S-transferase mu 2 [Source:HGNC Symbol;Acc:HGNC:4634]	0.56483954
IRAK4	interleukin 1 receptor associated kinase 4 [Source:HGNC Symbol;Acc:HGNC:17967]	IRAK4	interleukin 1 receptor associated kinase 4 [Source:HGNC Symbol;Acc:HGNC:17967]	0.5647411
RFX5	regulatory factor X5 [Source:HGNC Symbol;Acc:HGNC:9986]	RFX5	regulatory factor X5 [Source:HGNC Symbol;Acc:HGNC:9986]	0.5640754
GCDH	glutaryl-CoA dehydrogenase [Source:HGNC Symbol;Acc:HGNC:4189]	GCDH	glutaryl-CoA dehydrogenase [Source:HGNC Symbol;Acc:HGNC:4189]	0.56396693
METAP1	methionyl aminopeptidase 1 [Source:HGNC Symbol;Acc:HGNC:15789]	METAP1	methionyl aminopeptidase 1 [Source:HGNC Symbol;Acc:HGNC:15789]	0.5637322
STK10	serine/threonine kinase 10 [Source:HGNC Symbol;Acc:HGNC:11388]	STK10	serine/threonine kinase 10 [Source:HGNC Symbol;Acc:HGNC:11388]	0.5636594
TBRG4	transforming growth factor beta regulator 4 [Source:HGNC Symbol;Acc:HGNC:17443]	TBRG4	transforming growth factor beta regulator 4 [Source:HGNC Symbol;Acc:HGNC:17443]	0.5635455
LRRC41	leucine rich repeat containing 41 [Source:HGNC Symbol;Acc:HGNC:16917]	LRRC41	leucine rich repeat containing 41 [Source:HGNC Symbol;Acc:HGNC:16917]	0.56348735
C1orf159	chromosome 1 open reading frame 159 [Source:HGNC Symbol;Acc:HGNC:26062]	C1orf159	chromosome 1 open reading frame 159 [Source:HGNC Symbol;Acc:HGNC:26062]	0.5633754
BRD9	bromodomain containing 9 [Source:HGNC Symbol;Acc:HGNC:25818]	BRD9	bromodomain containing 9 [Source:HGNC Symbol;Acc:HGNC:25818]	0.56310093
OGG1	8-oxoguanine DNA glycosylase [Source:HGNC Symbol;Acc:HGNC:8125]	OGG1	8-oxoguanine DNA glycosylase [Source:HGNC Symbol;Acc:HGNC:8125]	0.56309974
RPRD1A	regulation of nuclear pre-mRNA domain containing 1A [Source:HGNC Symbol;Acc:HGNC:25560]	RPRD1A	regulation of nuclear pre-mRNA domain containing 1A [Source:HGNC Symbol;Acc:HGNC:25560]	0.56308085
FNBP1	formin binding protein 1 [Source:HGNC Symbol;Acc:HGNC:17069]	FNBP1	formin binding protein 1 [Source:HGNC Symbol;Acc:HGNC:17069]	0.56294066
EML2	EMAP like 2 [Source:HGNC Symbol;Acc:HGNC:18035]	EML2	EMAP like 2 [Source:HGNC Symbol;Acc:HGNC:18035]	0.56275153
RANGAP1	Ran GTPase activating protein 1 [Source:HGNC Symbol;Acc:HGNC:9854]	RANGAP1	Ran GTPase activating protein 1 [Source:HGNC Symbol;Acc:HGNC:9854]	0.56261194
ZFPM2	zinc finger protein, FOG family member 2 [Source:HGNC Symbol;Acc:HGNC:16700]	ZFPM2	zinc finger protein, FOG family member 2 [Source:HGNC Symbol;Acc:HGNC:16700]	0.5625954
GHDC	GH3 domain containing [Source:HGNC Symbol;Acc:HGNC:24438]	GHDC	GH3 domain containing [Source:HGNC Symbol;Acc:HGNC:24438]	0.562126
DHPS	deoxyhypusine synthase [Source:HGNC Symbol;Acc:HGNC:2869]	DHPS	deoxyhypusine synthase [Source:HGNC Symbol;Acc:HGNC:2869]	0.5615868
C12orf76	chromosome 12 open reading frame 76 [Source:HGNC Symbol;Acc:HGNC:33790]	C12orf76	chromosome 12 open reading frame 76 [Source:HGNC Symbol;Acc:HGNC:33790]	0.5613785
SLC12A9	solute carrier family 12 member 9 [Source:HGNC Symbol;Acc:HGNC:17435]	SLC12A9	solute carrier family 12 member 9 [Source:HGNC Symbol;Acc:HGNC:17435]	0.5613597
FERMT3	FERM domain containing kindlin 3 [Source:HGNC Symbol;Acc:HGNC:23151]	FERMT3	FERM domain containing kindlin 3 [Source:HGNC Symbol;Acc:HGNC:23151]	0.5611647
SOCS4	suppressor of cytokine signaling 4 [Source:HGNC Symbol;Acc:HGNC:19392]	SOCS4	suppressor of cytokine signaling 4 [Source:HGNC Symbol;Acc:HGNC:19392]	0.56032467
TMTC4	transmembrane O-mannosyltransferase targeting cadherins 4 [Source:HGNC Symbol;Acc:HGNC:25904]	TMTC4	transmembrane O-mannosyltransferase targeting cadherins 4 [Source:HGNC Symbol;Acc:HGNC:25904]	0.5600027
HGS	hepatocyte growth factor-regulated tyrosine kinase substrate [Source:HGNC Symbol;Acc:HGNC:4897]	HGS	hepatocyte growth factor-regulated tyrosine kinase substrate [Source:HGNC Symbol;Acc:HGNC:4897]	0.5599466
GPD2	glycerol-3-phosphate dehydrogenase 2 [Source:HGNC Symbol;Acc:HGNC:4456]	GPD2	glycerol-3-phosphate dehydrogenase 2 [Source:HGNC Symbol;Acc:HGNC:4456]	0.5598302
NOTCH1	notch receptor 1 [Source:HGNC Symbol;Acc:HGNC:7881]	NOTCH1	notch receptor 1 [Source:HGNC Symbol;Acc:HGNC:7881]	0.559702
EML3	EMAP like 3 [Source:HGNC Symbol;Acc:HGNC:26666]	EML3	EMAP like 3 [Source:HGNC Symbol;Acc:HGNC:26666]	0.55962723
ZBTB34	zinc finger and BTB domain containing 34 [Source:HGNC Symbol;Acc:HGNC:31446]	ZBTB34	zinc finger and BTB domain containing 34 [Source:HGNC Symbol;Acc:HGNC:31446]	0.5591718
PLCXD1	phosphatidylinositol specific phospholipase C X domain containing 1 [Source:HGNC Symbol;Acc:HGNC:23148]	PLCXD1	phosphatidylinositol specific phospholipase C X domain containing 1 [Source:HGNC Symbol;Acc:HGNC:23148]	0.559131
MUS81	MUS81 structure-specific endonuclease subunit [Source:HGNC Symbol;Acc:HGNC:29814]	MUS81	MUS81 structure-specific endonuclease subunit [Source:HGNC Symbol;Acc:HGNC:29814]	0.5577174
FAH	fumarylacetoacetate hydrolase [Source:HGNC Symbol;Acc:HGNC:3579]	FAH	fumarylacetoacetate hydrolase [Source:HGNC Symbol;Acc:HGNC:3579]	0.5575693
RPS6KA4	ribosomal protein S6 kinase A4 [Source:HGNC Symbol;Acc:HGNC:10433]	RPS6KA4	ribosomal protein S6 kinase A4 [Source:HGNC Symbol;Acc:HGNC:10433]	0.5573535
ASXL2	ASXL transcriptional regulator 2 [Source:HGNC Symbol;Acc:HGNC:23805]	ASXL2	ASXL transcriptional regulator 2 [Source:HGNC Symbol;Acc:HGNC:23805]	0.5573061
VPS29	VPS29 retromer complex component [Source:HGNC Symbol;Acc:HGNC:14340]	VPS29	VPS29 retromer complex component [Source:HGNC Symbol;Acc:HGNC:14340]	0.55727
HSF1	heat shock transcription factor 1 [Source:HGNC Symbol;Acc:HGNC:5224]	HSF1	heat shock transcription factor 1 [Source:HGNC Symbol;Acc:HGNC:5224]	0.5571641
TEX261	testis expressed 261 [Source:HGNC Symbol;Acc:HGNC:30712]	TEX261	testis expressed 261 [Source:HGNC Symbol;Acc:HGNC:30712]	0.5570591
NAB1	NGFI-A binding protein 1 [Source:HGNC Symbol;Acc:HGNC:7626]	NAB1	NGFI-A binding protein 1 [Source:HGNC Symbol;Acc:HGNC:7626]	0.5565999
EXOC1	exocyst complex component 1 [Source:HGNC Symbol;Acc:HGNC:30380]	EXOC1	exocyst complex component 1 [Source:HGNC Symbol;Acc:HGNC:30380]	0.5565959
ITGA4	integrin subunit alpha 4 [Source:HGNC Symbol;Acc:HGNC:6140]	ITGA4	integrin subunit alpha 4 [Source:HGNC Symbol;Acc:HGNC:6140]	0.5561288
DOK1	docking protein 1 [Source:HGNC Symbol;Acc:HGNC:2990]	DOK1	docking protein 1 [Source:HGNC Symbol;Acc:HGNC:2990]	0.5557191
CBLB	Cbl proto-oncogene B [Source:HGNC Symbol;Acc:HGNC:1542]	CBLB	Cbl proto-oncogene B [Source:HGNC Symbol;Acc:HGNC:1542]	0.55547464
PXN	paxillin [Source:HGNC Symbol;Acc:HGNC:9718]	PXN	paxillin [Source:HGNC Symbol;Acc:HGNC:9718]	0.5553188
CTDNEP1	CTD nuclear envelope phosphatase 1 [Source:HGNC Symbol;Acc:HGNC:19085]	CTDNEP1	CTD nuclear envelope phosphatase 1 [Source:HGNC Symbol;Acc:HGNC:19085]	0.555213
TRAPPC6B	trafficking protein particle complex subunit 6B [Source:HGNC Symbol;Acc:HGNC:23066]	TRAPPC6B	trafficking protein particle complex subunit 6B [Source:HGNC Symbol;Acc:HGNC:23066]	0.5551826
ACSF2	acyl-CoA synthetase family member 2 [Source:HGNC Symbol;Acc:HGNC:26101]	ACSF2	acyl-CoA synthetase family member 2 [Source:HGNC Symbol;Acc:HGNC:26101]	0.5547891
ZNF592	zinc finger protein 592 [Source:HGNC Symbol;Acc:HGNC:28986]	ZNF592	zinc finger protein 592 [Source:HGNC Symbol;Acc:HGNC:28986]	0.5545839
BTN3A1	butyrophilin subfamily 3 member A1 [Source:HGNC Symbol;Acc:HGNC:1138]	BTN3A1	butyrophilin subfamily 3 member A1 [Source:HGNC Symbol;Acc:HGNC:1138]	0.5539642
CAMKK1	calcium/calmodulin dependent protein kinase kinase 1 [Source:HGNC Symbol;Acc:HGNC:1469]	CAMKK1	calcium/calmodulin dependent protein kinase kinase 1 [Source:HGNC Symbol;Acc:HGNC:1469]	0.5537412
PIP5K1A	phosphatidylinositol-4-phosphate 5-kinase type 1 alpha [Source:HGNC Symbol;Acc:HGNC:8994]	PIP5K1A	phosphatidylinositol-4-phosphate 5-kinase type 1 alpha [Source:HGNC Symbol;Acc:HGNC:8994]	0.5534709
POLG	DNA polymerase gamma, catalytic subunit [Source:HGNC Symbol;Acc:HGNC:9179]	POLG	DNA polymerase gamma, catalytic subunit [Source:HGNC Symbol;Acc:HGNC:9179]	0.55256295
ZNF672	zinc finger protein 672 [Source:HGNC Symbol;Acc:HGNC:26179]	ZNF672	zinc finger protein 672 [Source:HGNC Symbol;Acc:HGNC:26179]	0.5524658
TIA1	TIA1 cytotoxic granule associated RNA binding protein [Source:HGNC Symbol;Acc:HGNC:11802]	TIA1	TIA1 cytotoxic granule associated RNA binding protein [Source:HGNC Symbol;Acc:HGNC:11802]	0.5522894
IRF9	interferon regulatory factor 9 [Source:HGNC Symbol;Acc:HGNC:6131]	IRF9	interferon regulatory factor 9 [Source:HGNC Symbol;Acc:HGNC:6131]	0.551734
CLN8	CLN8 transmembrane ER and ERGIC protein [Source:HGNC Symbol;Acc:HGNC:2079]	CLN8	CLN8 transmembrane ER and ERGIC protein [Source:HGNC Symbol;Acc:HGNC:2079]	0.5510446
RAB3GAP2	RAB3 GTPase activating non-catalytic protein subunit 2 [Source:HGNC Symbol;Acc:HGNC:17168]	RAB3GAP2	RAB3 GTPase activating non-catalytic protein subunit 2 [Source:HGNC Symbol;Acc:HGNC:17168]	0.5510321
TTBK2	tau tubulin kinase 2 [Source:HGNC Symbol;Acc:HGNC:19141]	TTBK2	tau tubulin kinase 2 [Source:HGNC Symbol;Acc:HGNC:19141]	0.55098855
RNF44	ring finger protein 44 [Source:HGNC Symbol;Acc:HGNC:19180]	RNF44	ring finger protein 44 [Source:HGNC Symbol;Acc:HGNC:19180]	0.5507529
ANP32B	acidic nuclear phosphoprotein 32 family member B [Source:HGNC Symbol;Acc:HGNC:16677]	ANP32B	acidic nuclear phosphoprotein 32 family member B [Source:HGNC Symbol;Acc:HGNC:16677]	0.5507441
ARHGAP17	Rho GTPase activating protein 17 [Source:HGNC Symbol;Acc:HGNC:18239]	ARHGAP17	Rho GTPase activating protein 17 [Source:HGNC Symbol;Acc:HGNC:18239]	0.5503146
ULK3	unc-51 like kinase 3 [Source:HGNC Symbol;Acc:HGNC:19703]	ULK3	unc-51 like kinase 3 [Source:HGNC Symbol;Acc:HGNC:19703]	0.54974765
STK40	serine/threonine kinase 40 [Source:HGNC Symbol;Acc:HGNC:21373]	STK40	serine/threonine kinase 40 [Source:HGNC Symbol;Acc:HGNC:21373]	0.54957
RCCD1	RCC1 domain containing 1 [Source:HGNC Symbol;Acc:HGNC:30457]	RCCD1	RCC1 domain containing 1 [Source:HGNC Symbol;Acc:HGNC:30457]	0.5495551
TTC14	tetratricopeptide repeat domain 14 [Source:HGNC Symbol;Acc:HGNC:24697]	TTC14	tetratricopeptide repeat domain 14 [Source:HGNC Symbol;Acc:HGNC:24697]	0.54922175
DNAJA3	DnaJ heat shock protein family (Hsp40) member A3 [Source:HGNC Symbol;Acc:HGNC:11808]	DNAJA3	DnaJ heat shock protein family (Hsp40) member A3 [Source:HGNC Symbol;Acc:HGNC:11808]	0.5490941
CAPN1	calpain 1 [Source:HGNC Symbol;Acc:HGNC:1476]	CAPN1	calpain 1 [Source:HGNC Symbol;Acc:HGNC:1476]	0.5489948
UBR4	ubiquitin protein ligase E3 component n-recognin 4 [Source:HGNC Symbol;Acc:HGNC:30313]	UBR4	ubiquitin protein ligase E3 component n-recognin 4 [Source:HGNC Symbol;Acc:HGNC:30313]	0.5488601
EGLN2	egl-9 family hypoxia inducible factor 2 [Source:HGNC Symbol;Acc:HGNC:14660]	EGLN2	egl-9 family hypoxia inducible factor 2 [Source:HGNC Symbol;Acc:HGNC:14660]	0.54847884
CCDC88C	coiled-coil domain containing 88C [Source:HGNC Symbol;Acc:HGNC:19967]	CCDC88C	coiled-coil domain containing 88C [Source:HGNC Symbol;Acc:HGNC:19967]	0.5483884
MLX	MAX dimerization protein MLX [Source:HGNC Symbol;Acc:HGNC:11645]	MLX	MAX dimerization protein MLX [Source:HGNC Symbol;Acc:HGNC:11645]	0.54836905
CBX7	chromobox 7 [Source:HGNC Symbol;Acc:HGNC:1557]	CBX7	chromobox 7 [Source:HGNC Symbol;Acc:HGNC:1557]	0.54825455
SUPT7L	SPT7 like, STAGA complex subunit gamma [Source:HGNC Symbol;Acc:HGNC:30632]	SUPT7L	SPT7 like, STAGA complex subunit gamma [Source:HGNC Symbol;Acc:HGNC:30632]	0.5476965
NPIPB3	nuclear pore complex interacting protein family member B3 [Source:HGNC Symbol;Acc:HGNC:28989]	NPIPB3	nuclear pore complex interacting protein family member B3 [Source:HGNC Symbol;Acc:HGNC:28989]	0.5476225
PKN2	protein kinase N2 [Source:HGNC Symbol;Acc:HGNC:9406]	PKN2	protein kinase N2 [Source:HGNC Symbol;Acc:HGNC:9406]	0.5475391
RUNX2	RUNX family transcription factor 2 [Source:HGNC Symbol;Acc:HGNC:10472]	RUNX2	RUNX family transcription factor 2 [Source:HGNC Symbol;Acc:HGNC:10472]	0.54745275
TRANK1	tetratricopeptide repeat and ankyrin repeat containing 1 [Source:HGNC Symbol;Acc:HGNC:29011]	TRANK1	tetratricopeptide repeat and ankyrin repeat containing 1 [Source:HGNC Symbol;Acc:HGNC:29011]	0.54734766
SYVN1	synoviolin 1 [Source:HGNC Symbol;Acc:HGNC:20738]	SYVN1	synoviolin 1 [Source:HGNC Symbol;Acc:HGNC:20738]	0.5473354
FAM47E	family with sequence similarity 47 member E [Source:HGNC Symbol;Acc:HGNC:34343]	FAM47E	family with sequence similarity 47 member E [Source:HGNC Symbol;Acc:HGNC:34343]	0.547192
KIAA0930	KIAA0930 [Source:HGNC Symbol;Acc:HGNC:1314]	KIAA0930	KIAA0930 [Source:HGNC Symbol;Acc:HGNC:1314]	0.54718745
ACAD9	acyl-CoA dehydrogenase family member 9 [Source:HGNC Symbol;Acc:HGNC:21497]	ACAD9	acyl-CoA dehydrogenase family member 9 [Source:HGNC Symbol;Acc:HGNC:21497]	0.54714555
AKNA	AT-hook transcription factor [Source:HGNC Symbol;Acc:HGNC:24108]	AKNA	AT-hook transcription factor [Source:HGNC Symbol;Acc:HGNC:24108]	0.54698986
UNK	unk zinc finger [Source:HGNC Symbol;Acc:HGNC:29369]	UNK	unk zinc finger [Source:HGNC Symbol;Acc:HGNC:29369]	0.5462207
ALS2CL	ALS2 C-terminal like [Source:HGNC Symbol;Acc:HGNC:20605]	ALS2CL	ALS2 C-terminal like [Source:HGNC Symbol;Acc:HGNC:20605]	0.5461026
DAPK1	death associated protein kinase 1 [Source:HGNC Symbol;Acc:HGNC:2674]	DAPK1	death associated protein kinase 1 [Source:HGNC Symbol;Acc:HGNC:2674]	0.54601306
ZNF789	zinc finger protein 789 [Source:HGNC Symbol;Acc:HGNC:27801]	ZNF789	zinc finger protein 789 [Source:HGNC Symbol;Acc:HGNC:27801]	0.54483896
AHCYL1	adenosylhomocysteinase like 1 [Source:HGNC Symbol;Acc:HGNC:344]	AHCYL1	adenosylhomocysteinase like 1 [Source:HGNC Symbol;Acc:HGNC:344]	0.54460746
DDX11	DEAD/H-box helicase 11 [Source:HGNC Symbol;Acc:HGNC:2736]	DDX11	DEAD/H-box helicase 11 [Source:HGNC Symbol;Acc:HGNC:2736]	0.54458314
AP4B1	adaptor related protein complex 4 subunit beta 1 [Source:HGNC Symbol;Acc:HGNC:572]	AP4B1	adaptor related protein complex 4 subunit beta 1 [Source:HGNC Symbol;Acc:HGNC:572]	0.5440871
ELAC2	elaC ribonuclease Z 2 [Source:HGNC Symbol;Acc:HGNC:14198]	ELAC2	elaC ribonuclease Z 2 [Source:HGNC Symbol;Acc:HGNC:14198]	0.5437834
ENGASE	endo-beta-N-acetylglucosaminidase [Source:HGNC Symbol;Acc:HGNC:24622]	ENGASE	endo-beta-N-acetylglucosaminidase [Source:HGNC Symbol;Acc:HGNC:24622]	0.54370916
MPHOSPH8	M-phase phosphoprotein 8 [Source:HGNC Symbol;Acc:HGNC:29810]	MPHOSPH8	M-phase phosphoprotein 8 [Source:HGNC Symbol;Acc:HGNC:29810]	0.5434807
ZNF276	zinc finger protein 276 [Source:HGNC Symbol;Acc:HGNC:23330]	ZNF276	zinc finger protein 276 [Source:HGNC Symbol;Acc:HGNC:23330]	0.54346776
UBXN11	UBX domain protein 11 [Source:HGNC Symbol;Acc:HGNC:30600]	UBXN11	UBX domain protein 11 [Source:HGNC Symbol;Acc:HGNC:30600]	0.5432944
GORASP1	golgi reassembly stacking protein 1 [Source:HGNC Symbol;Acc:HGNC:16769]	GORASP1	golgi reassembly stacking protein 1 [Source:HGNC Symbol;Acc:HGNC:16769]	0.5422789
ANKRD52	ankyrin repeat domain 52 [Source:HGNC Symbol;Acc:HGNC:26614]	ANKRD52	ankyrin repeat domain 52 [Source:HGNC Symbol;Acc:HGNC:26614]	0.542207
PTOV1	PTOV1 extended AT-hook containing adaptor protein [Source:HGNC Symbol;Acc:HGNC:9632]	PTOV1	PTOV1 extended AT-hook containing adaptor protein [Source:HGNC Symbol;Acc:HGNC:9632]	0.5413845
CCDC88B	coiled-coil domain containing 88B [Source:HGNC Symbol;Acc:HGNC:26757]	CCDC88B	coiled-coil domain containing 88B [Source:HGNC Symbol;Acc:HGNC:26757]	0.5411814
SH3GLB2	SH3 domain containing GRB2 like, endophilin B2 [Source:HGNC Symbol;Acc:HGNC:10834]	SH3GLB2	SH3 domain containing GRB2 like, endophilin B2 [Source:HGNC Symbol;Acc:HGNC:10834]	0.5405753
PIEZO1	piezo type mechanosensitive ion channel component 1 [Source:HGNC Symbol;Acc:HGNC:28993]	PIEZO1	piezo type mechanosensitive ion channel component 1 [Source:HGNC Symbol;Acc:HGNC:28993]	0.5405577
WDR90	WD repeat domain 90 [Source:HGNC Symbol;Acc:HGNC:26960]	WDR90	WD repeat domain 90 [Source:HGNC Symbol;Acc:HGNC:26960]	0.54037464
C5orf63	chromosome 5 open reading frame 63 [Source:HGNC Symbol;Acc:HGNC:40051]	C5orf63	chromosome 5 open reading frame 63 [Source:HGNC Symbol;Acc:HGNC:40051]	0.5401632
NUDT22	nudix hydrolase 22 [Source:HGNC Symbol;Acc:HGNC:28189]	NUDT22	nudix hydrolase 22 [Source:HGNC Symbol;Acc:HGNC:28189]	0.54011977
MYD88	MYD88 innate immune signal transduction adaptor [Source:HGNC Symbol;Acc:HGNC:7562]	MYD88	MYD88 innate immune signal transduction adaptor [Source:HGNC Symbol;Acc:HGNC:7562]	0.53991646
WDR27	WD repeat domain 27 [Source:HGNC Symbol;Acc:HGNC:21248]	WDR27	WD repeat domain 27 [Source:HGNC Symbol;Acc:HGNC:21248]	0.539863
RC3H2	ring finger and CCCH-type domains 2 [Source:HGNC Symbol;Acc:HGNC:21461]	RC3H2	ring finger and CCCH-type domains 2 [Source:HGNC Symbol;Acc:HGNC:21461]	0.5398426
TEC	tec protein tyrosine kinase [Source:HGNC Symbol;Acc:HGNC:11719]	TEC	tec protein tyrosine kinase [Source:HGNC Symbol;Acc:HGNC:11719]	0.5396744
ZNF33A	zinc finger protein 33A [Source:HGNC Symbol;Acc:HGNC:13096]	ZNF33A	zinc finger protein 33A [Source:HGNC Symbol;Acc:HGNC:13096]	0.5396734
HIC2	HIC ZBTB transcriptional repressor 2 [Source:HGNC Symbol;Acc:HGNC:18595]	HIC2	HIC ZBTB transcriptional repressor 2 [Source:HGNC Symbol;Acc:HGNC:18595]	0.53965735
SH3BP5	SH3 domain binding protein 5 [Source:HGNC Symbol;Acc:HGNC:10827]	SH3BP5	SH3 domain binding protein 5 [Source:HGNC Symbol;Acc:HGNC:10827]	0.53963876
SIPA1	signal-induced proliferation-associated 1 [Source:HGNC Symbol;Acc:HGNC:10885]	SIPA1	signal-induced proliferation-associated 1 [Source:HGNC Symbol;Acc:HGNC:10885]	0.5396297
PYGO2	pygopus family PHD finger 2 [Source:HGNC Symbol;Acc:HGNC:30257]	PYGO2	pygopus family PHD finger 2 [Source:HGNC Symbol;Acc:HGNC:30257]	0.53956145
POFUT2	protein O-fucosyltransferase 2 [Source:HGNC Symbol;Acc:HGNC:14683]	POFUT2	protein O-fucosyltransferase 2 [Source:HGNC Symbol;Acc:HGNC:14683]	0.53854567
ATXN2L	ataxin 2 like [Source:HGNC Symbol;Acc:HGNC:31326]	ATXN2L	ataxin 2 like [Source:HGNC Symbol;Acc:HGNC:31326]	0.53848886
KSR1	kinase suppressor of ras 1 [Source:HGNC Symbol;Acc:HGNC:6465]	KSR1	kinase suppressor of ras 1 [Source:HGNC Symbol;Acc:HGNC:6465]	0.5383212
TMEM214	transmembrane protein 214 [Source:HGNC Symbol;Acc:HGNC:25983]	TMEM214	transmembrane protein 214 [Source:HGNC Symbol;Acc:HGNC:25983]	0.5381396
LTBR	lymphotoxin beta receptor [Source:HGNC Symbol;Acc:HGNC:6718]	LTBR	lymphotoxin beta receptor [Source:HGNC Symbol;Acc:HGNC:6718]	0.5379219
VGLL4	vestigial like family member 4 [Source:HGNC Symbol;Acc:HGNC:28966]	VGLL4	vestigial like family member 4 [Source:HGNC Symbol;Acc:HGNC:28966]	0.5376409
COQ4	coenzyme Q4 [Source:HGNC Symbol;Acc:HGNC:19693]	COQ4	coenzyme Q4 [Source:HGNC Symbol;Acc:HGNC:19693]	0.53560287
PDE1B	phosphodiesterase 1B [Source:HGNC Symbol;Acc:HGNC:8775]	PDE1B	phosphodiesterase 1B [Source:HGNC Symbol;Acc:HGNC:8775]	0.53547555
PRRC2A	proline rich coiled-coil 2A [Source:HGNC Symbol;Acc:HGNC:13918]	PRRC2A	proline rich coiled-coil 2A [Source:HGNC Symbol;Acc:HGNC:13918]	0.53519845
NGLY1	N-glycanase 1 [Source:HGNC Symbol;Acc:HGNC:17646]	NGLY1	N-glycanase 1 [Source:HGNC Symbol;Acc:HGNC:17646]	0.53517276
ATIC	5-aminoimidazole-4-carboxamide ribonucleotide formyltransferase/IMP cyclohydrolase [Source:HGNC Symbol;Acc:HGNC:794]	ATIC	5-aminoimidazole-4-carboxamide ribonucleotide formyltransferase/IMP cyclohydrolase [Source:HGNC Symbol;Acc:HGNC:794]	0.5351308
NPEPL1	aminopeptidase like 1 [Source:HGNC Symbol;Acc:HGNC:16244]	NPEPL1	aminopeptidase like 1 [Source:HGNC Symbol;Acc:HGNC:16244]	0.53507596
HECTD4	HECT domain E3 ubiquitin protein ligase 4 [Source:HGNC Symbol;Acc:HGNC:26611]	HECTD4	HECT domain E3 ubiquitin protein ligase 4 [Source:HGNC Symbol;Acc:HGNC:26611]	0.534764
CD84	CD84 molecule [Source:HGNC Symbol;Acc:HGNC:1704]	CD84	CD84 molecule [Source:HGNC Symbol;Acc:HGNC:1704]	0.5346835
GPD1L	glycerol-3-phosphate dehydrogenase 1 like [Source:HGNC Symbol;Acc:HGNC:28956]	GPD1L	glycerol-3-phosphate dehydrogenase 1 like [Source:HGNC Symbol;Acc:HGNC:28956]	0.5344592
BAALC	BAALC binder of MAP3K1 and KLF4 [Source:HGNC Symbol;Acc:HGNC:14333]	BAALC	BAALC binder of MAP3K1 and KLF4 [Source:HGNC Symbol;Acc:HGNC:14333]	0.53444195
RANBP10	RAN binding protein 10 [Source:HGNC Symbol;Acc:HGNC:29285]	RANBP10	RAN binding protein 10 [Source:HGNC Symbol;Acc:HGNC:29285]	0.5342627
PARP6	poly(ADP-ribose) polymerase family member 6 [Source:HGNC Symbol;Acc:HGNC:26921]	PARP6	poly(ADP-ribose) polymerase family member 6 [Source:HGNC Symbol;Acc:HGNC:26921]	0.534126
ZNF333	zinc finger protein 333 [Source:HGNC Symbol;Acc:HGNC:15624]	ZNF333	zinc finger protein 333 [Source:HGNC Symbol;Acc:HGNC:15624]	0.53400093
TMUB2	transmembrane and ubiquitin like domain containing 2 [Source:HGNC Symbol;Acc:HGNC:28459]	TMUB2	transmembrane and ubiquitin like domain containing 2 [Source:HGNC Symbol;Acc:HGNC:28459]	0.53353024
GIT1	GIT ArfGAP 1 [Source:HGNC Symbol;Acc:HGNC:4272]	GIT1	GIT ArfGAP 1 [Source:HGNC Symbol;Acc:HGNC:4272]	0.53345233
SHKBP1	SH3KBP1 binding protein 1 [Source:HGNC Symbol;Acc:HGNC:19214]	SHKBP1	SH3KBP1 binding protein 1 [Source:HGNC Symbol;Acc:HGNC:19214]	0.53337795
NPRL2	NPR2 like, GATOR1 complex subunit [Source:HGNC Symbol;Acc:HGNC:24969]	NPRL2	NPR2 like, GATOR1 complex subunit [Source:HGNC Symbol;Acc:HGNC:24969]	0.53256434
GIT2	GIT ArfGAP 2 [Source:HGNC Symbol;Acc:HGNC:4273]	GIT2	GIT ArfGAP 2 [Source:HGNC Symbol;Acc:HGNC:4273]	0.53256166
NECAP2	NECAP endocytosis associated 2 [Source:HGNC Symbol;Acc:HGNC:25528]	NECAP2	NECAP endocytosis associated 2 [Source:HGNC Symbol;Acc:HGNC:25528]	0.53225905
TFEC	transcription factor EC [Source:HGNC Symbol;Acc:HGNC:11754]	TFEC	transcription factor EC [Source:HGNC Symbol;Acc:HGNC:11754]	0.5320809
IPO13	importin 13 [Source:HGNC Symbol;Acc:HGNC:16853]	IPO13	importin 13 [Source:HGNC Symbol;Acc:HGNC:16853]	0.5313616
GGT5	gamma-glutamyltransferase 5 [Source:HGNC Symbol;Acc:HGNC:4260]	GGT5	gamma-glutamyltransferase 5 [Source:HGNC Symbol;Acc:HGNC:4260]	0.53124064
SESTD1	SEC14 and spectrin domain containing 1 [Source:HGNC Symbol;Acc:HGNC:18379]	SESTD1	SEC14 and spectrin domain containing 1 [Source:HGNC Symbol;Acc:HGNC:18379]	0.53121686
GON4L	gon-4 like [Source:HGNC Symbol;Acc:HGNC:25973]	GON4L	gon-4 like [Source:HGNC Symbol;Acc:HGNC:25973]	0.53106993
ATXN2	ataxin 2 [Source:HGNC Symbol;Acc:HGNC:10555]	ATXN2	ataxin 2 [Source:HGNC Symbol;Acc:HGNC:10555]	0.530788
UBE2R2	ubiquitin conjugating enzyme E2 R2 [Source:HGNC Symbol;Acc:HGNC:19907]	UBE2R2	ubiquitin conjugating enzyme E2 R2 [Source:HGNC Symbol;Acc:HGNC:19907]	0.5307177
IDH1	isocitrate dehydrogenase (NADP(+)) 1 [Source:HGNC Symbol;Acc:HGNC:5382]	IDH1	isocitrate dehydrogenase (NADP(+)) 1 [Source:HGNC Symbol;Acc:HGNC:5382]	0.5304805
PCNT	pericentrin [Source:HGNC Symbol;Acc:HGNC:16068]	PCNT	pericentrin [Source:HGNC Symbol;Acc:HGNC:16068]	0.530382
MBTD1	mbt domain containing 1 [Source:HGNC Symbol;Acc:HGNC:19866]	MBTD1	mbt domain containing 1 [Source:HGNC Symbol;Acc:HGNC:19866]	0.5300533
MBD4	methyl-CpG binding domain 4, DNA glycosylase [Source:HGNC Symbol;Acc:HGNC:6919]	MBD4	methyl-CpG binding domain 4, DNA glycosylase [Source:HGNC Symbol;Acc:HGNC:6919]	0.529846
HERC4	HECT and RLD domain containing E3 ubiquitin protein ligase 4 [Source:HGNC Symbol;Acc:HGNC:24521]	HERC4	HECT and RLD domain containing E3 ubiquitin protein ligase 4 [Source:HGNC Symbol;Acc:HGNC:24521]	0.5293723
USB1	U6 snRNA biogenesis phosphodiesterase 1 [Source:HGNC Symbol;Acc:HGNC:25792]	USB1	U6 snRNA biogenesis phosphodiesterase 1 [Source:HGNC Symbol;Acc:HGNC:25792]	0.52908444
CRELD1	cysteine rich with EGF like domains 1 [Source:HGNC Symbol;Acc:HGNC:14630]	CRELD1	cysteine rich with EGF like domains 1 [Source:HGNC Symbol;Acc:HGNC:14630]	0.52829075
TCIRG1	T cell immune regulator 1, ATPase H+ transporting V0 subunit a3 [Source:HGNC Symbol;Acc:HGNC:11647]	TCIRG1	T cell immune regulator 1, ATPase H+ transporting V0 subunit a3 [Source:HGNC Symbol;Acc:HGNC:11647]	0.5280717
IQSEC1	IQ motif and Sec7 domain ArfGEF 1 [Source:HGNC Symbol;Acc:HGNC:29112]	IQSEC1	IQ motif and Sec7 domain ArfGEF 1 [Source:HGNC Symbol;Acc:HGNC:29112]	0.52788407
SLC9A8	solute carrier family 9 member A8 [Source:HGNC Symbol;Acc:HGNC:20728]	SLC9A8	solute carrier family 9 member A8 [Source:HGNC Symbol;Acc:HGNC:20728]	0.5278009
UPF3A	UPF3A regulator of nonsense mediated mRNA decay [Source:HGNC Symbol;Acc:HGNC:20332]	UPF3A	UPF3A regulator of nonsense mediated mRNA decay [Source:HGNC Symbol;Acc:HGNC:20332]	0.527364
PRCD	photoreceptor disc component [Source:HGNC Symbol;Acc:HGNC:32528]	PRCD	photoreceptor disc component [Source:HGNC Symbol;Acc:HGNC:32528]	0.52725863
PTPRD	protein tyrosine phosphatase receptor type D [Source:HGNC Symbol;Acc:HGNC:9668]	PTPRD	protein tyrosine phosphatase receptor type D [Source:HGNC Symbol;Acc:HGNC:9668]	0.52722543
CLEC16A	C-type lectin domain containing 16A [Source:HGNC Symbol;Acc:HGNC:29013]	CLEC16A	C-type lectin domain containing 16A [Source:HGNC Symbol;Acc:HGNC:29013]	0.5267845
ZNF623	zinc finger protein 623 [Source:HGNC Symbol;Acc:HGNC:29084]	ZNF623	zinc finger protein 623 [Source:HGNC Symbol;Acc:HGNC:29084]	0.5266966
PURB	purine rich element binding protein B [Source:HGNC Symbol;Acc:HGNC:9702]	PURB	purine rich element binding protein B [Source:HGNC Symbol;Acc:HGNC:9702]	0.52651316
CD33	CD33 molecule [Source:HGNC Symbol;Acc:HGNC:1659]	CD33	CD33 molecule [Source:HGNC Symbol;Acc:HGNC:1659]	0.52622724
DENND6B	DENN domain containing 6B [Source:HGNC Symbol;Acc:HGNC:32690]	DENND6B	DENN domain containing 6B [Source:HGNC Symbol;Acc:HGNC:32690]	0.52592117
TRMT10B	tRNA methyltransferase 10B [Source:HGNC Symbol;Acc:HGNC:26454]	TRMT10B	tRNA methyltransferase 10B [Source:HGNC Symbol;Acc:HGNC:26454]	0.5257781
SATB1	SATB homeobox 1 [Source:HGNC Symbol;Acc:HGNC:10541]	SATB1	SATB homeobox 1 [Source:HGNC Symbol;Acc:HGNC:10541]	0.5255364
ACCS	1-aminocyclopropane-1-carboxylate synthase homolog (inactive) [Source:HGNC Symbol;Acc:HGNC:23989]	ACCS	1-aminocyclopropane-1-carboxylate synthase homolog (inactive) [Source:HGNC Symbol;Acc:HGNC:23989]	0.52532405
DNMT3A	DNA methyltransferase 3 alpha [Source:HGNC Symbol;Acc:HGNC:2978]	DNMT3A	DNA methyltransferase 3 alpha [Source:HGNC Symbol;Acc:HGNC:2978]	0.52524114
MROH6	maestro heat like repeat family member 6 [Source:HGNC Symbol;Acc:HGNC:27814]	MROH6	maestro heat like repeat family member 6 [Source:HGNC Symbol;Acc:HGNC:27814]	0.52523696
MAST3	microtubule associated serine/threonine kinase 3 [Source:HGNC Symbol;Acc:HGNC:19036]	MAST3	microtubule associated serine/threonine kinase 3 [Source:HGNC Symbol;Acc:HGNC:19036]	0.5251839
AGK	acylglycerol kinase [Source:HGNC Symbol;Acc:HGNC:21869]	AGK	acylglycerol kinase [Source:HGNC Symbol;Acc:HGNC:21869]	0.52503765
FBXL14	F-box and leucine rich repeat protein 14 [Source:HGNC Symbol;Acc:HGNC:28624]	FBXL14	F-box and leucine rich repeat protein 14 [Source:HGNC Symbol;Acc:HGNC:28624]	0.5249903
NSUN6	NOP2/Sun RNA methyltransferase 6 [Source:HGNC Symbol;Acc:HGNC:23529]	NSUN6	NOP2/Sun RNA methyltransferase 6 [Source:HGNC Symbol;Acc:HGNC:23529]	0.5246751
CBL	Cbl proto-oncogene [Source:HGNC Symbol;Acc:HGNC:1541]	CBL	Cbl proto-oncogene [Source:HGNC Symbol;Acc:HGNC:1541]	0.5244353
RAB11FIP3	RAB11 family interacting protein 3 [Source:HGNC Symbol;Acc:HGNC:17224]	RAB11FIP3	RAB11 family interacting protein 3 [Source:HGNC Symbol;Acc:HGNC:17224]	0.5243133
NAT10	N-acetyltransferase 10 [Source:HGNC Symbol;Acc:HGNC:29830]	NAT10	N-acetyltransferase 10 [Source:HGNC Symbol;Acc:HGNC:29830]	0.524096
AKT1S1	AKT1 substrate 1 [Source:HGNC Symbol;Acc:HGNC:28426]	AKT1S1	AKT1 substrate 1 [Source:HGNC Symbol;Acc:HGNC:28426]	0.5240934
CELF1	CUGBP Elav-like family member 1 [Source:HGNC Symbol;Acc:HGNC:2549]	CELF1	CUGBP Elav-like family member 1 [Source:HGNC Symbol;Acc:HGNC:2549]	0.5239421
MED25	mediator complex subunit 25 [Source:HGNC Symbol;Acc:HGNC:28845]	MED25	mediator complex subunit 25 [Source:HGNC Symbol;Acc:HGNC:28845]	0.523682
PWWP2B	PWWP domain containing 2B [Source:HGNC Symbol;Acc:HGNC:25150]	PWWP2B	PWWP domain containing 2B [Source:HGNC Symbol;Acc:HGNC:25150]	0.52348614
KLHDC4	kelch domain containing 4 [Source:HGNC Symbol;Acc:HGNC:25272]	KLHDC4	kelch domain containing 4 [Source:HGNC Symbol;Acc:HGNC:25272]	0.5234186
PSMG4	proteasome assembly chaperone 4 [Source:HGNC Symbol;Acc:HGNC:21108]	PSMG4	proteasome assembly chaperone 4 [Source:HGNC Symbol;Acc:HGNC:21108]	0.5233121
TJP2	tight junction protein 2 [Source:HGNC Symbol;Acc:HGNC:11828]	TJP2	tight junction protein 2 [Source:HGNC Symbol;Acc:HGNC:11828]	0.52254766
KRIT1	KRIT1 ankyrin repeat containing [Source:HGNC Symbol;Acc:HGNC:1573]	KRIT1	KRIT1 ankyrin repeat containing [Source:HGNC Symbol;Acc:HGNC:1573]	0.52249676
IL17RC	interleukin 17 receptor C [Source:HGNC Symbol;Acc:HGNC:18358]	IL17RC	interleukin 17 receptor C [Source:HGNC Symbol;Acc:HGNC:18358]	0.522086
SLC37A4	solute carrier family 37 member 4 [Source:HGNC Symbol;Acc:HGNC:4061]	SLC37A4	solute carrier family 37 member 4 [Source:HGNC Symbol;Acc:HGNC:4061]	0.52193755
KLRF2	killer cell lectin like receptor F2 [Source:HGNC Symbol;Acc:HGNC:37646]	KLRF2	killer cell lectin like receptor F2 [Source:HGNC Symbol;Acc:HGNC:37646]	0.5219215
PAK1	p21 (RAC1) activated kinase 1 [Source:HGNC Symbol;Acc:HGNC:8590]	PAK1	p21 (RAC1) activated kinase 1 [Source:HGNC Symbol;Acc:HGNC:8590]	0.5215084
NCOA5	nuclear receptor coactivator 5 [Source:HGNC Symbol;Acc:HGNC:15909]	NCOA5	nuclear receptor coactivator 5 [Source:HGNC Symbol;Acc:HGNC:15909]	0.52100015
CDIP1	cell death inducing p53 target 1 [Source:HGNC Symbol;Acc:HGNC:13234]	CDIP1	cell death inducing p53 target 1 [Source:HGNC Symbol;Acc:HGNC:13234]	0.5209835
ST18	ST18 C2H2C-type zinc finger transcription factor [Source:HGNC Symbol;Acc:HGNC:18695]	ST18	ST18 C2H2C-type zinc finger transcription factor [Source:HGNC Symbol;Acc:HGNC:18695]	0.52051485
ANAPC7	anaphase promoting complex subunit 7 [Source:HGNC Symbol;Acc:HGNC:17380]	ANAPC7	anaphase promoting complex subunit 7 [Source:HGNC Symbol;Acc:HGNC:17380]	0.52029467
DIAPH1	diaphanous related formin 1 [Source:HGNC Symbol;Acc:HGNC:2876]	DIAPH1	diaphanous related formin 1 [Source:HGNC Symbol;Acc:HGNC:2876]	0.5199465
RIPK3	receptor interacting serine/threonine kinase 3 [Source:HGNC Symbol;Acc:HGNC:10021]	RIPK3	receptor interacting serine/threonine kinase 3 [Source:HGNC Symbol;Acc:HGNC:10021]	0.5195715
ERICH1	glutamate rich 1 [Source:HGNC Symbol;Acc:HGNC:27234]	ERICH1	glutamate rich 1 [Source:HGNC Symbol;Acc:HGNC:27234]	0.5194804
DBF4B	DBF4 zinc finger B [Source:HGNC Symbol;Acc:HGNC:17883]	DBF4B	DBF4 zinc finger B [Source:HGNC Symbol;Acc:HGNC:17883]	0.51941395
FGD3	FYVE, RhoGEF and PH domain containing 3 [Source:HGNC Symbol;Acc:HGNC:16027]	FGD3	FYVE, RhoGEF and PH domain containing 3 [Source:HGNC Symbol;Acc:HGNC:16027]	0.51912516
LRRC61	leucine rich repeat containing 61 [Source:HGNC Symbol;Acc:HGNC:21704]	LRRC61	leucine rich repeat containing 61 [Source:HGNC Symbol;Acc:HGNC:21704]	0.5190569
XPC	XPC complex subunit, DNA damage recognition and repair factor [Source:HGNC Symbol;Acc:HGNC:12816]	XPC	XPC complex subunit, DNA damage recognition and repair factor [Source:HGNC Symbol;Acc:HGNC:12816]	0.51892847
KLC1	kinesin light chain 1 [Source:HGNC Symbol;Acc:HGNC:6387]	KLC1	kinesin light chain 1 [Source:HGNC Symbol;Acc:HGNC:6387]	0.5187851
PGF	placental growth factor [Source:HGNC Symbol;Acc:HGNC:8893]	PGF	placental growth factor [Source:HGNC Symbol;Acc:HGNC:8893]	0.5187411
DGCR8	DGCR8 microprocessor complex subunit [Source:HGNC Symbol;Acc:HGNC:2847]	DGCR8	DGCR8 microprocessor complex subunit [Source:HGNC Symbol;Acc:HGNC:2847]	0.5186562
AVL9	AVL9 cell migration associated [Source:HGNC Symbol;Acc:HGNC:28994]	AVL9	AVL9 cell migration associated [Source:HGNC Symbol;Acc:HGNC:28994]	0.5183844
UNC50	unc-50 inner nuclear membrane RNA binding protein [Source:HGNC Symbol;Acc:HGNC:16046]	UNC50	unc-50 inner nuclear membrane RNA binding protein [Source:HGNC Symbol;Acc:HGNC:16046]	0.5181345
RNF146	ring finger protein 146 [Source:HGNC Symbol;Acc:HGNC:21336]	RNF146	ring finger protein 146 [Source:HGNC Symbol;Acc:HGNC:21336]	0.5180808
EIF4EBP2	eukaryotic translation initiation factor 4E binding protein 2 [Source:HGNC Symbol;Acc:HGNC:3289]	EIF4EBP2	eukaryotic translation initiation factor 4E binding protein 2 [Source:HGNC Symbol;Acc:HGNC:3289]	0.51796216
DCAF7	DDB1 and CUL4 associated factor 7 [Source:HGNC Symbol;Acc:HGNC:30915]	DCAF7	DDB1 and CUL4 associated factor 7 [Source:HGNC Symbol;Acc:HGNC:30915]	0.5178883
AKT1	AKT serine/threonine kinase 1 [Source:HGNC Symbol;Acc:HGNC:391]	AKT1	AKT serine/threonine kinase 1 [Source:HGNC Symbol;Acc:HGNC:391]	0.5178529
ERAL1	Era like 12S mitochondrial rRNA chaperone 1 [Source:HGNC Symbol;Acc:HGNC:3424]	ERAL1	Era like 12S mitochondrial rRNA chaperone 1 [Source:HGNC Symbol;Acc:HGNC:3424]	0.5175436
PIGF	phosphatidylinositol glycan anchor biosynthesis class F [Source:HGNC Symbol;Acc:HGNC:8962]	PIGF	phosphatidylinositol glycan anchor biosynthesis class F [Source:HGNC Symbol;Acc:HGNC:8962]	0.5175157
ERLIN2	ER lipid raft associated 2 [Source:HGNC Symbol;Acc:HGNC:1356]	ERLIN2	ER lipid raft associated 2 [Source:HGNC Symbol;Acc:HGNC:1356]	0.5172302
PROCA1	protein interacting with cyclin A1 [Source:HGNC Symbol;Acc:HGNC:28600]	PROCA1	protein interacting with cyclin A1 [Source:HGNC Symbol;Acc:HGNC:28600]	0.51716703
ANKMY1	ankyrin repeat and MYND domain containing 1 [Source:HGNC Symbol;Acc:HGNC:20987]	ANKMY1	ankyrin repeat and MYND domain containing 1 [Source:HGNC Symbol;Acc:HGNC:20987]	0.51698905
RIN3	Ras and Rab interactor 3 [Source:HGNC Symbol;Acc:HGNC:18751]	RIN3	Ras and Rab interactor 3 [Source:HGNC Symbol;Acc:HGNC:18751]	0.5164371
TBXAS1	thromboxane A synthase 1 [Source:HGNC Symbol;Acc:HGNC:11609]	TBXAS1	thromboxane A synthase 1 [Source:HGNC Symbol;Acc:HGNC:11609]	0.5159001
CROCC	ciliary rootlet coiled-coil, rootletin [Source:HGNC Symbol;Acc:HGNC:21299]	CROCC	ciliary rootlet coiled-coil, rootletin [Source:HGNC Symbol;Acc:HGNC:21299]	0.515422
PELP1	proline, glutamate and leucine rich protein 1 [Source:HGNC Symbol;Acc:HGNC:30134]	PELP1	proline, glutamate and leucine rich protein 1 [Source:HGNC Symbol;Acc:HGNC:30134]	0.5153793
CD200	CD200 molecule [Source:HGNC Symbol;Acc:HGNC:7203]	CD200	CD200 molecule [Source:HGNC Symbol;Acc:HGNC:7203]	0.5153581
TAP2	transporter 2, ATP binding cassette subfamily B member [Source:HGNC Symbol;Acc:HGNC:44]	TAP2	transporter 2, ATP binding cassette subfamily B member [Source:HGNC Symbol;Acc:HGNC:44]	0.51532894
LSS	lanosterol synthase [Source:HGNC Symbol;Acc:HGNC:6708]	LSS	lanosterol synthase [Source:HGNC Symbol;Acc:HGNC:6708]	0.5151003
CGGBP1	CGG triplet repeat binding protein 1 [Source:HGNC Symbol;Acc:HGNC:1888]	CGGBP1	CGG triplet repeat binding protein 1 [Source:HGNC Symbol;Acc:HGNC:1888]	0.5150595
DROSHA	drosha ribonuclease III [Source:HGNC Symbol;Acc:HGNC:17904]	DROSHA	drosha ribonuclease III [Source:HGNC Symbol;Acc:HGNC:17904]	0.51469845
BTBD2	BTB domain containing 2 [Source:HGNC Symbol;Acc:HGNC:15504]	BTBD2	BTB domain containing 2 [Source:HGNC Symbol;Acc:HGNC:15504]	0.5144166
CUL4A	cullin 4A [Source:HGNC Symbol;Acc:HGNC:2554]	CUL4A	cullin 4A [Source:HGNC Symbol;Acc:HGNC:2554]	0.5141901
NUP85	nucleoporin 85 [Source:HGNC Symbol;Acc:HGNC:8734]	NUP85	nucleoporin 85 [Source:HGNC Symbol;Acc:HGNC:8734]	0.51412153
TMX3	thioredoxin related transmembrane protein 3 [Source:HGNC Symbol;Acc:HGNC:24718]	TMX3	thioredoxin related transmembrane protein 3 [Source:HGNC Symbol;Acc:HGNC:24718]	0.51411355
ZNF266	zinc finger protein 266 [Source:HGNC Symbol;Acc:HGNC:13059]	ZNF266	zinc finger protein 266 [Source:HGNC Symbol;Acc:HGNC:13059]	0.5140772
MS4A7	membrane spanning 4-domains A7 [Source:HGNC Symbol;Acc:HGNC:13378]	MS4A7	membrane spanning 4-domains A7 [Source:HGNC Symbol;Acc:HGNC:13378]	0.51392376
GAL3ST4	galactose-3-O-sulfotransferase 4 [Source:HGNC Symbol;Acc:HGNC:24145]	GAL3ST4	galactose-3-O-sulfotransferase 4 [Source:HGNC Symbol;Acc:HGNC:24145]	0.51392186
PABPN1	poly(A) binding protein nuclear 1 [Source:HGNC Symbol;Acc:HGNC:8565]	PABPN1	poly(A) binding protein nuclear 1 [Source:HGNC Symbol;Acc:HGNC:8565]	0.51374054
UHRF2	ubiquitin like with PHD and ring finger domains 2 [Source:HGNC Symbol;Acc:HGNC:12557]	UHRF2	ubiquitin like with PHD and ring finger domains 2 [Source:HGNC Symbol;Acc:HGNC:12557]	0.51311165
KCTD13	potassium channel tetramerization domain containing 13 [Source:HGNC Symbol;Acc:HGNC:22234]	KCTD13	potassium channel tetramerization domain containing 13 [Source:HGNC Symbol;Acc:HGNC:22234]	0.51298904
INF2	inverted formin 2 [Source:HGNC Symbol;Acc:HGNC:23791]	INF2	inverted formin 2 [Source:HGNC Symbol;Acc:HGNC:23791]	0.5129708
DCAF15	DDB1 and CUL4 associated factor 15 [Source:HGNC Symbol;Acc:HGNC:25095]	DCAF15	DDB1 and CUL4 associated factor 15 [Source:HGNC Symbol;Acc:HGNC:25095]	0.5128762
HTT	huntingtin [Source:HGNC Symbol;Acc:HGNC:4851]	HTT	huntingtin [Source:HGNC Symbol;Acc:HGNC:4851]	0.51282895
VPS41	VPS41 subunit of HOPS complex [Source:HGNC Symbol;Acc:HGNC:12713]	VPS41	VPS41 subunit of HOPS complex [Source:HGNC Symbol;Acc:HGNC:12713]	0.51281744
RPS6KA1	ribosomal protein S6 kinase A1 [Source:HGNC Symbol;Acc:HGNC:10430]	RPS6KA1	ribosomal protein S6 kinase A1 [Source:HGNC Symbol;Acc:HGNC:10430]	0.5121836
SCAP	SREBF chaperone [Source:HGNC Symbol;Acc:HGNC:30634]	SCAP	SREBF chaperone [Source:HGNC Symbol;Acc:HGNC:30634]	0.5117297
TESK1	testis associated actin remodelling kinase 1 [Source:HGNC Symbol;Acc:HGNC:11731]	TESK1	testis associated actin remodelling kinase 1 [Source:HGNC Symbol;Acc:HGNC:11731]	0.511676
ZBED4	zinc finger BED-type containing 4 [Source:HGNC Symbol;Acc:HGNC:20721]	ZBED4	zinc finger BED-type containing 4 [Source:HGNC Symbol;Acc:HGNC:20721]	0.51145804
MPV17	mitochondrial inner membrane protein MPV17 [Source:HGNC Symbol;Acc:HGNC:7224]	MPV17	mitochondrial inner membrane protein MPV17 [Source:HGNC Symbol;Acc:HGNC:7224]	0.51115674
DOCK2	dedicator of cytokinesis 2 [Source:HGNC Symbol;Acc:HGNC:2988]	DOCK2	dedicator of cytokinesis 2 [Source:HGNC Symbol;Acc:HGNC:2988]	0.51013374
TLN1	talin 1 [Source:HGNC Symbol;Acc:HGNC:11845]	TLN1	talin 1 [Source:HGNC Symbol;Acc:HGNC:11845]	0.5095352
SPEN	spen family transcriptional repressor [Source:HGNC Symbol;Acc:HGNC:17575]	SPEN	spen family transcriptional repressor [Source:HGNC Symbol;Acc:HGNC:17575]	0.5091118
SCHIP1	schwannomin interacting protein 1 [Source:HGNC Symbol;Acc:HGNC:15678]	SCHIP1	schwannomin interacting protein 1 [Source:HGNC Symbol;Acc:HGNC:15678]	0.5089365
PYGM	glycogen phosphorylase, muscle associated [Source:HGNC Symbol;Acc:HGNC:9726]	PYGM	glycogen phosphorylase, muscle associated [Source:HGNC Symbol;Acc:HGNC:9726]	0.508828
ABHD3	abhydrolase domain containing 3, phospholipase [Source:HGNC Symbol;Acc:HGNC:18718]	ABHD3	abhydrolase domain containing 3, phospholipase [Source:HGNC Symbol;Acc:HGNC:18718]	0.50872356
MDM1	Mdm1 nuclear protein [Source:HGNC Symbol;Acc:HGNC:29917]	MDM1	Mdm1 nuclear protein [Source:HGNC Symbol;Acc:HGNC:29917]	0.50869536
CCDC82	coiled-coil domain containing 82 [Source:HGNC Symbol;Acc:HGNC:26282]	CCDC82	coiled-coil domain containing 82 [Source:HGNC Symbol;Acc:HGNC:26282]	0.50832516
POLI	DNA polymerase iota [Source:HGNC Symbol;Acc:HGNC:9182]	POLI	DNA polymerase iota [Source:HGNC Symbol;Acc:HGNC:9182]	0.5082742
IL18BP	interleukin 18 binding protein [Source:HGNC Symbol;Acc:HGNC:5987]	IL18BP	interleukin 18 binding protein [Source:HGNC Symbol;Acc:HGNC:5987]	0.5081346
MTA1	metastasis associated 1 [Source:HGNC Symbol;Acc:HGNC:7410]	MTA1	metastasis associated 1 [Source:HGNC Symbol;Acc:HGNC:7410]	0.5080864
FAAH	fatty acid amide hydrolase [Source:HGNC Symbol;Acc:HGNC:3553]	FAAH	fatty acid amide hydrolase [Source:HGNC Symbol;Acc:HGNC:3553]	0.50781924
FNDC3A	fibronectin type III domain containing 3A [Source:HGNC Symbol;Acc:HGNC:20296]	FNDC3A	fibronectin type III domain containing 3A [Source:HGNC Symbol;Acc:HGNC:20296]	0.50751865
FBXO41	F-box protein 41 [Source:HGNC Symbol;Acc:HGNC:29409]	FBXO41	F-box protein 41 [Source:HGNC Symbol;Acc:HGNC:29409]	0.5072677
ATP11A	ATPase phospholipid transporting 11A [Source:HGNC Symbol;Acc:HGNC:13552]	ATP11A	ATPase phospholipid transporting 11A [Source:HGNC Symbol;Acc:HGNC:13552]	0.5070761
UBA3	ubiquitin like modifier activating enzyme 3 [Source:HGNC Symbol;Acc:HGNC:12470]	UBA3	ubiquitin like modifier activating enzyme 3 [Source:HGNC Symbol;Acc:HGNC:12470]	0.50661916
UPF2	UPF2 regulator of nonsense mediated mRNA decay [Source:HGNC Symbol;Acc:HGNC:17854]	UPF2	UPF2 regulator of nonsense mediated mRNA decay [Source:HGNC Symbol;Acc:HGNC:17854]	0.5065413
AKAP11	A-kinase anchoring protein 11 [Source:HGNC Symbol;Acc:HGNC:369]	AKAP11	A-kinase anchoring protein 11 [Source:HGNC Symbol;Acc:HGNC:369]	0.50649303
CYB561A3	cytochrome b561 family member A3 [Source:HGNC Symbol;Acc:HGNC:23014]	CYB561A3	cytochrome b561 family member A3 [Source:HGNC Symbol;Acc:HGNC:23014]	0.5064771
MTMR4	myotubularin related protein 4 [Source:HGNC Symbol;Acc:HGNC:7452]	MTMR4	myotubularin related protein 4 [Source:HGNC Symbol;Acc:HGNC:7452]	0.50641334
FASTKD1	FAST kinase domains 1 [Source:HGNC Symbol;Acc:HGNC:26150]	FASTKD1	FAST kinase domains 1 [Source:HGNC Symbol;Acc:HGNC:26150]	0.50639707
CCDC159	coiled-coil domain containing 159 [Source:HGNC Symbol;Acc:HGNC:26996]	CCDC159	coiled-coil domain containing 159 [Source:HGNC Symbol;Acc:HGNC:26996]	0.50613695
DDX42	DEAD-box helicase 42 [Source:HGNC Symbol;Acc:HGNC:18676]	DDX42	DEAD-box helicase 42 [Source:HGNC Symbol;Acc:HGNC:18676]	0.5060958
RAP1GAP2	RAP1 GTPase activating protein 2 [Source:HGNC Symbol;Acc:HGNC:29176]	RAP1GAP2	RAP1 GTPase activating protein 2 [Source:HGNC Symbol;Acc:HGNC:29176]	0.5060763
EDEM3	ER degradation enhancing alpha-mannosidase like protein 3 [Source:HGNC Symbol;Acc:HGNC:16787]	EDEM3	ER degradation enhancing alpha-mannosidase like protein 3 [Source:HGNC Symbol;Acc:HGNC:16787]	0.50541085
COG4	component of oligomeric golgi complex 4 [Source:HGNC Symbol;Acc:HGNC:18620]	COG4	component of oligomeric golgi complex 4 [Source:HGNC Symbol;Acc:HGNC:18620]	0.5053981
MAEA	macrophage erythroblast attacher, E3 ubiquitin ligase [Source:HGNC Symbol;Acc:HGNC:13731]	MAEA	macrophage erythroblast attacher, E3 ubiquitin ligase [Source:HGNC Symbol;Acc:HGNC:13731]	0.5052607
GYS1	glycogen synthase 1 [Source:HGNC Symbol;Acc:HGNC:4706]	GYS1	glycogen synthase 1 [Source:HGNC Symbol;Acc:HGNC:4706]	0.50478196
FBXW7	F-box and WD repeat domain containing 7 [Source:HGNC Symbol;Acc:HGNC:16712]	FBXW7	F-box and WD repeat domain containing 7 [Source:HGNC Symbol;Acc:HGNC:16712]	0.5047188
CPXM1	carboxypeptidase X, M14 family member 1 [Source:HGNC Symbol;Acc:HGNC:15771]	CPXM1	carboxypeptidase X, M14 family member 1 [Source:HGNC Symbol;Acc:HGNC:15771]	0.5046434
SGSM2	small G protein signaling modulator 2 [Source:HGNC Symbol;Acc:HGNC:29026]	SGSM2	small G protein signaling modulator 2 [Source:HGNC Symbol;Acc:HGNC:29026]	0.5045798
LIG1	DNA ligase 1 [Source:HGNC Symbol;Acc:HGNC:6598]	LIG1	DNA ligase 1 [Source:HGNC Symbol;Acc:HGNC:6598]	0.5045261
PARP4	poly(ADP-ribose) polymerase family member 4 [Source:HGNC Symbol;Acc:HGNC:271]	PARP4	poly(ADP-ribose) polymerase family member 4 [Source:HGNC Symbol;Acc:HGNC:271]	0.5042915
ZDHHC13	zinc finger DHHC-type palmitoyltransferase 13 [Source:HGNC Symbol;Acc:HGNC:18413]	ZDHHC13	zinc finger DHHC-type palmitoyltransferase 13 [Source:HGNC Symbol;Acc:HGNC:18413]	0.5042901
ABCA7	ATP binding cassette subfamily A member 7 [Source:HGNC Symbol;Acc:HGNC:37]	ABCA7	ATP binding cassette subfamily A member 7 [Source:HGNC Symbol;Acc:HGNC:37]	0.5042371
MICAL1	microtubule associated monooxygenase, calponin and LIM domain containing 1 [Source:HGNC Symbol;Acc:HGNC:20619]	MICAL1	microtubule associated monooxygenase, calponin and LIM domain containing 1 [Source:HGNC Symbol;Acc:HGNC:20619]	0.5039741
USP4	ubiquitin specific peptidase 4 [Source:HGNC Symbol;Acc:HGNC:12627]	USP4	ubiquitin specific peptidase 4 [Source:HGNC Symbol;Acc:HGNC:12627]	0.5039229
MAN2B2	mannosidase alpha class 2B member 2 [Source:HGNC Symbol;Acc:HGNC:29623]	MAN2B2	mannosidase alpha class 2B member 2 [Source:HGNC Symbol;Acc:HGNC:29623]	0.50341237
GSK3A	glycogen synthase kinase 3 alpha [Source:HGNC Symbol;Acc:HGNC:4616]	GSK3A	glycogen synthase kinase 3 alpha [Source:HGNC Symbol;Acc:HGNC:4616]	0.5029645
DPAGT1	dolichyl-phosphate N-acetylglucosaminephosphotransferase 1 [Source:HGNC Symbol;Acc:HGNC:2995]	DPAGT1	dolichyl-phosphate N-acetylglucosaminephosphotransferase 1 [Source:HGNC Symbol;Acc:HGNC:2995]	0.50289404
AP3M1	adaptor related protein complex 3 subunit mu 1 [Source:HGNC Symbol;Acc:HGNC:569]	AP3M1	adaptor related protein complex 3 subunit mu 1 [Source:HGNC Symbol;Acc:HGNC:569]	0.50265515
TTC17	tetratricopeptide repeat domain 17 [Source:HGNC Symbol;Acc:HGNC:25596]	TTC17	tetratricopeptide repeat domain 17 [Source:HGNC Symbol;Acc:HGNC:25596]	0.5024319
CEP164	centrosomal protein 164 [Source:HGNC Symbol;Acc:HGNC:29182]	CEP164	centrosomal protein 164 [Source:HGNC Symbol;Acc:HGNC:29182]	0.50239307
SPG7	SPG7 matrix AAA peptidase subunit, paraplegin [Source:HGNC Symbol;Acc:HGNC:11237]	SPG7	SPG7 matrix AAA peptidase subunit, paraplegin [Source:HGNC Symbol;Acc:HGNC:11237]	0.5021082
MSL1	MSL complex subunit 1 [Source:HGNC Symbol;Acc:HGNC:27905]	MSL1	MSL complex subunit 1 [Source:HGNC Symbol;Acc:HGNC:27905]	0.5020289
TARDBP	TAR DNA binding protein [Source:HGNC Symbol;Acc:HGNC:11571]	TARDBP	TAR DNA binding protein [Source:HGNC Symbol;Acc:HGNC:11571]	0.5017856
RNF111	ring finger protein 111 [Source:HGNC Symbol;Acc:HGNC:17384]	RNF111	ring finger protein 111 [Source:HGNC Symbol;Acc:HGNC:17384]	0.50166506
COPS7A	COP9 signalosome subunit 7A [Source:HGNC Symbol;Acc:HGNC:16758]	COPS7A	COP9 signalosome subunit 7A [Source:HGNC Symbol;Acc:HGNC:16758]	0.5015323
BTBD19	BTB domain containing 19 [Source:HGNC Symbol;Acc:HGNC:27145]	BTBD19	BTB domain containing 19 [Source:HGNC Symbol;Acc:HGNC:27145]	0.5014251
KDM1B	lysine demethylase 1B [Source:HGNC Symbol;Acc:HGNC:21577]	KDM1B	lysine demethylase 1B [Source:HGNC Symbol;Acc:HGNC:21577]	0.50134796
UNC45A	unc-45 myosin chaperone A [Source:HGNC Symbol;Acc:HGNC:30594]	UNC45A	unc-45 myosin chaperone A [Source:HGNC Symbol;Acc:HGNC:30594]	0.5011109
INVS	inversin [Source:HGNC Symbol;Acc:HGNC:17870]	INVS	inversin [Source:HGNC Symbol;Acc:HGNC:17870]	0.5010975
SLC16A5	solute carrier family 16 member 5 [Source:HGNC Symbol;Acc:HGNC:10926]	SLC16A5	solute carrier family 16 member 5 [Source:HGNC Symbol;Acc:HGNC:10926]	0.5008494
GSAP	gamma-secretase activating protein [Source:HGNC Symbol;Acc:HGNC:28042]	GSAP	gamma-secretase activating protein [Source:HGNC Symbol;Acc:HGNC:28042]	0.50080967
NVL	nuclear VCP like [Source:HGNC Symbol;Acc:HGNC:8070]	NVL	nuclear VCP like [Source:HGNC Symbol;Acc:HGNC:8070]	0.50057334
GTF3C3	general transcription factor IIIC subunit 3 [Source:HGNC Symbol;Acc:HGNC:4666]	GTF3C3	general transcription factor IIIC subunit 3 [Source:HGNC Symbol;Acc:HGNC:4666]	0.50048316
BCL9L	BCL9 like [Source:HGNC Symbol;Acc:HGNC:23688]	BCL9L	BCL9 like [Source:HGNC Symbol;Acc:HGNC:23688]	0.5003777
ZFYVE27	zinc finger FYVE-type containing 27 [Source:HGNC Symbol;Acc:HGNC:26559]	ZFYVE27	zinc finger FYVE-type containing 27 [Source:HGNC Symbol;Acc:HGNC:26559]	0.50036466
PROSER1	proline and serine rich 1 [Source:HGNC Symbol;Acc:HGNC:20291]	PROSER1	proline and serine rich 1 [Source:HGNC Symbol;Acc:HGNC:20291]	0.49995756
CD38	CD38 molecule [Source:HGNC Symbol;Acc:HGNC:1667]	CD38	CD38 molecule [Source:HGNC Symbol;Acc:HGNC:1667]	0.49989426
GLCCI1	glucocorticoid induced 1 [Source:HGNC Symbol;Acc:HGNC:18713]	GLCCI1	glucocorticoid induced 1 [Source:HGNC Symbol;Acc:HGNC:18713]	0.49965063
EVL	Enah/Vasp-like [Source:HGNC Symbol;Acc:HGNC:20234]	EVL	Enah/Vasp-like [Source:HGNC Symbol;Acc:HGNC:20234]	0.49963903
CDK19	cyclin dependent kinase 19 [Source:HGNC Symbol;Acc:HGNC:19338]	CDK19	cyclin dependent kinase 19 [Source:HGNC Symbol;Acc:HGNC:19338]	0.49950367
PPP1R12C	protein phosphatase 1 regulatory subunit 12C [Source:HGNC Symbol;Acc:HGNC:14947]	PPP1R12C	protein phosphatase 1 regulatory subunit 12C [Source:HGNC Symbol;Acc:HGNC:14947]	0.49950185
PPP2R3B	protein phosphatase 2 regulatory subunit B''beta [Source:HGNC Symbol;Acc:HGNC:13417]	PPP2R3B	protein phosphatase 2 regulatory subunit B''beta [Source:HGNC Symbol;Acc:HGNC:13417]	0.49942577
CERKL	ceramide kinase like [Source:HGNC Symbol;Acc:HGNC:21699]	CERKL	ceramide kinase like [Source:HGNC Symbol;Acc:HGNC:21699]	0.49923053
ST3GAL4	ST3 beta-galactoside alpha-2,3-sialyltransferase 4 [Source:HGNC Symbol;Acc:HGNC:10864]	ST3GAL4	ST3 beta-galactoside alpha-2,3-sialyltransferase 4 [Source:HGNC Symbol;Acc:HGNC:10864]	0.49917638
ATOSA	atos homolog A [Source:HGNC Symbol;Acc:HGNC:25609]	null	null	0.4987657
ZER1	zyg-11 related cell cycle regulator [Source:HGNC Symbol;Acc:HGNC:30960]	ZER1	zyg-11 related cell cycle regulator [Source:HGNC Symbol;Acc:HGNC:30960]	0.49854967
MLLT3	MLLT3 super elongation complex subunit [Source:HGNC Symbol;Acc:HGNC:7136]	MLLT3	MLLT3 super elongation complex subunit [Source:HGNC Symbol;Acc:HGNC:7136]	0.49826413
CISH	cytokine inducible SH2 containing protein [Source:HGNC Symbol;Acc:HGNC:1984]	CISH	cytokine inducible SH2 containing protein [Source:HGNC Symbol;Acc:HGNC:1984]	0.49813965
ATAD1	ATPase family AAA domain containing 1 [Source:HGNC Symbol;Acc:HGNC:25903]	ATAD1	ATPase family AAA domain containing 1 [Source:HGNC Symbol;Acc:HGNC:25903]	0.4981073
AMPD3	adenosine monophosphate deaminase 3 [Source:HGNC Symbol;Acc:HGNC:470]	AMPD3	adenosine monophosphate deaminase 3 [Source:HGNC Symbol;Acc:HGNC:470]	0.49793512
SLC25A40	solute carrier family 25 member 40 [Source:HGNC Symbol;Acc:HGNC:29680]	SLC25A40	solute carrier family 25 member 40 [Source:HGNC Symbol;Acc:HGNC:29680]	0.49770284
SLC8B1	solute carrier family 8 member B1 [Source:HGNC Symbol;Acc:HGNC:26175]	SLC8B1	solute carrier family 8 member B1 [Source:HGNC Symbol;Acc:HGNC:26175]	0.497473
APBB3	amyloid beta precursor protein binding family B member 3 [Source:HGNC Symbol;Acc:HGNC:20708]	APBB3	amyloid beta precursor protein binding family B member 3 [Source:HGNC Symbol;Acc:HGNC:20708]	0.4973816
PLXND1	plexin D1 [Source:HGNC Symbol;Acc:HGNC:9107]	PLXND1	plexin D1 [Source:HGNC Symbol;Acc:HGNC:9107]	0.4971124
TMEM260	transmembrane protein 260 [Source:HGNC Symbol;Acc:HGNC:20185]	TMEM260	transmembrane protein 260 [Source:HGNC Symbol;Acc:HGNC:20185]	0.49698773
ZC3H11A	zinc finger CCCH-type containing 11A [Source:HGNC Symbol;Acc:HGNC:29093]	ZC3H11A	zinc finger CCCH-type containing 11A [Source:HGNC Symbol;Acc:HGNC:29093]	0.49673778
TMEM175	transmembrane protein 175 [Source:HGNC Symbol;Acc:HGNC:28709]	TMEM175	transmembrane protein 175 [Source:HGNC Symbol;Acc:HGNC:28709]	0.49653104
ZNF514	zinc finger protein 514 [Source:HGNC Symbol;Acc:HGNC:25894]	ZNF514	zinc finger protein 514 [Source:HGNC Symbol;Acc:HGNC:25894]	0.49643338
PTK2B	protein tyrosine kinase 2 beta [Source:HGNC Symbol;Acc:HGNC:9612]	PTK2B	protein tyrosine kinase 2 beta [Source:HGNC Symbol;Acc:HGNC:9612]	0.496257
RERE	arginine-glutamic acid dipeptide repeats [Source:HGNC Symbol;Acc:HGNC:9965]	RERE	arginine-glutamic acid dipeptide repeats [Source:HGNC Symbol;Acc:HGNC:9965]	0.49625322
CYYR1	cysteine and tyrosine rich 1 [Source:HGNC Symbol;Acc:HGNC:16274]	CYYR1	cysteine and tyrosine rich 1 [Source:HGNC Symbol;Acc:HGNC:16274]	0.49611032
ATP6V1C1	ATPase H+ transporting V1 subunit C1 [Source:HGNC Symbol;Acc:HGNC:856]	ATP6V1C1	ATPase H+ transporting V1 subunit C1 [Source:HGNC Symbol;Acc:HGNC:856]	0.49557337
ABCA2	ATP binding cassette subfamily A member 2 [Source:HGNC Symbol;Acc:HGNC:32]	ABCA2	ATP binding cassette subfamily A member 2 [Source:HGNC Symbol;Acc:HGNC:32]	0.4952446
LRP5	LDL receptor related protein 5 [Source:HGNC Symbol;Acc:HGNC:6697]	LRP5	LDL receptor related protein 5 [Source:HGNC Symbol;Acc:HGNC:6697]	0.49510574
KIFC2	kinesin family member C2 [Source:HGNC Symbol;Acc:HGNC:29530]	KIFC2	kinesin family member C2 [Source:HGNC Symbol;Acc:HGNC:29530]	0.49479914
CIC	capicua transcriptional repressor [Source:HGNC Symbol;Acc:HGNC:14214]	CIC	capicua transcriptional repressor [Source:HGNC Symbol;Acc:HGNC:14214]	0.4946818
SLC23A2	solute carrier family 23 member 2 [Source:HGNC Symbol;Acc:HGNC:10973]	SLC23A2	solute carrier family 23 member 2 [Source:HGNC Symbol;Acc:HGNC:10973]	0.49451256
PARP12	poly(ADP-ribose) polymerase family member 12 [Source:HGNC Symbol;Acc:HGNC:21919]	PARP12	poly(ADP-ribose) polymerase family member 12 [Source:HGNC Symbol;Acc:HGNC:21919]	0.49378574
SIDT2	SID1 transmembrane family member 2 [Source:HGNC Symbol;Acc:HGNC:24272]	SIDT2	SID1 transmembrane family member 2 [Source:HGNC Symbol;Acc:HGNC:24272]	0.49332458
KANSL3	KAT8 regulatory NSL complex subunit 3 [Source:HGNC Symbol;Acc:HGNC:25473]	KANSL3	KAT8 regulatory NSL complex subunit 3 [Source:HGNC Symbol;Acc:HGNC:25473]	0.49285063
FASTK	Fas activated serine/threonine kinase [Source:HGNC Symbol;Acc:HGNC:24676]	FASTK	Fas activated serine/threonine kinase [Source:HGNC Symbol;Acc:HGNC:24676]	0.49277684
SNAPC3	small nuclear RNA activating complex polypeptide 3 [Source:HGNC Symbol;Acc:HGNC:11136]	SNAPC3	small nuclear RNA activating complex polypeptide 3 [Source:HGNC Symbol;Acc:HGNC:11136]	0.49270684
HSH2D	hematopoietic SH2 domain containing [Source:HGNC Symbol;Acc:HGNC:24920]	HSH2D	hematopoietic SH2 domain containing [Source:HGNC Symbol;Acc:HGNC:24920]	0.4915328
NUP160	nucleoporin 160 [Source:HGNC Symbol;Acc:HGNC:18017]	NUP160	nucleoporin 160 [Source:HGNC Symbol;Acc:HGNC:18017]	0.49136588
RNPC3	RNA binding region (RNP1, RRM) containing 3 [Source:HGNC Symbol;Acc:HGNC:18666]	RNPC3	RNA binding region (RNP1, RRM) containing 3 [Source:HGNC Symbol;Acc:HGNC:18666]	0.49091712
ZC3H4	zinc finger CCCH-type containing 4 [Source:HGNC Symbol;Acc:HGNC:17808]	ZC3H4	zinc finger CCCH-type containing 4 [Source:HGNC Symbol;Acc:HGNC:17808]	0.4907843
PUS10	pseudouridine synthase 10 [Source:HGNC Symbol;Acc:HGNC:26505]	PUS10	pseudouridine synthase 10 [Source:HGNC Symbol;Acc:HGNC:26505]	0.49026978
TRAK1	trafficking kinesin protein 1 [Source:HGNC Symbol;Acc:HGNC:29947]	TRAK1	trafficking kinesin protein 1 [Source:HGNC Symbol;Acc:HGNC:29947]	0.49011278
RTKN	rhotekin [Source:HGNC Symbol;Acc:HGNC:10466]	RTKN	rhotekin [Source:HGNC Symbol;Acc:HGNC:10466]	0.48976913
MON2	MON2 homolog, regulator of endosome-to-Golgi trafficking [Source:HGNC Symbol;Acc:HGNC:29177]	MON2	MON2 homolog, regulator of endosome-to-Golgi trafficking [Source:HGNC Symbol;Acc:HGNC:29177]	0.48850727
CYBRD1	cytochrome b reductase 1 [Source:HGNC Symbol;Acc:HGNC:20797]	CYBRD1	cytochrome b reductase 1 [Source:HGNC Symbol;Acc:HGNC:20797]	0.4879909
CBR4	carbonyl reductase 4 [Source:HGNC Symbol;Acc:HGNC:25891]	CBR4	carbonyl reductase 4 [Source:HGNC Symbol;Acc:HGNC:25891]	0.48791754
MED16	mediator complex subunit 16 [Source:HGNC Symbol;Acc:HGNC:17556]	MED16	mediator complex subunit 16 [Source:HGNC Symbol;Acc:HGNC:17556]	0.48779145
DERL3	derlin 3 [Source:HGNC Symbol;Acc:HGNC:14236]	DERL3	derlin 3 [Source:HGNC Symbol;Acc:HGNC:14236]	0.4876464
PTCD3	pentatricopeptide repeat domain 3 [Source:HGNC Symbol;Acc:HGNC:24717]	PTCD3	pentatricopeptide repeat domain 3 [Source:HGNC Symbol;Acc:HGNC:24717]	0.4875835
SERPINI2	serpin family I member 2 [Source:HGNC Symbol;Acc:HGNC:8945]	SERPINI2	serpin family I member 2 [Source:HGNC Symbol;Acc:HGNC:8945]	0.48746058
VARS2	valyl-tRNA synthetase 2, mitochondrial [Source:HGNC Symbol;Acc:HGNC:21642]	VARS2	valyl-tRNA synthetase 2, mitochondrial [Source:HGNC Symbol;Acc:HGNC:21642]	0.4874418
AP2A2	adaptor related protein complex 2 subunit alpha 2 [Source:HGNC Symbol;Acc:HGNC:562]	AP2A2	adaptor related protein complex 2 subunit alpha 2 [Source:HGNC Symbol;Acc:HGNC:562]	0.4871239
SPG11	SPG11 vesicle trafficking associated, spatacsin [Source:HGNC Symbol;Acc:HGNC:11226]	SPG11	SPG11 vesicle trafficking associated, spatacsin [Source:HGNC Symbol;Acc:HGNC:11226]	0.48698947
NSMCE4A	NSE4 homolog A, SMC5-SMC6 complex component [Source:HGNC Symbol;Acc:HGNC:25935]	NSMCE4A	NSE4 homolog A, SMC5-SMC6 complex component [Source:HGNC Symbol;Acc:HGNC:25935]	0.4868974
ZDHHC23	zinc finger DHHC-type palmitoyltransferase 23 [Source:HGNC Symbol;Acc:HGNC:28654]	ZDHHC23	zinc finger DHHC-type palmitoyltransferase 23 [Source:HGNC Symbol;Acc:HGNC:28654]	0.48669842
ITSN2	intersectin 2 [Source:HGNC Symbol;Acc:HGNC:6184]	ITSN2	intersectin 2 [Source:HGNC Symbol;Acc:HGNC:6184]	0.48656213
PHC3	polyhomeotic homolog 3 [Source:HGNC Symbol;Acc:HGNC:15682]	PHC3	polyhomeotic homolog 3 [Source:HGNC Symbol;Acc:HGNC:15682]	0.48624444
SNRNP200	small nuclear ribonucleoprotein U5 subunit 200 [Source:HGNC Symbol;Acc:HGNC:30859]	SNRNP200	small nuclear ribonucleoprotein U5 subunit 200 [Source:HGNC Symbol;Acc:HGNC:30859]	0.4861429
SIPA1L3	signal induced proliferation associated 1 like 3 [Source:HGNC Symbol;Acc:HGNC:23801]	SIPA1L3	signal induced proliferation associated 1 like 3 [Source:HGNC Symbol;Acc:HGNC:23801]	0.486079
FAM221A	family with sequence similarity 221 member A [Source:HGNC Symbol;Acc:HGNC:27977]	FAM221A	family with sequence similarity 221 member A [Source:HGNC Symbol;Acc:HGNC:27977]	0.48605216
TP53BP1	tumor protein p53 binding protein 1 [Source:HGNC Symbol;Acc:HGNC:11999]	TP53BP1	tumor protein p53 binding protein 1 [Source:HGNC Symbol;Acc:HGNC:11999]	0.48595193
ZDHHC6	zinc finger DHHC-type palmitoyltransferase 6 [Source:HGNC Symbol;Acc:HGNC:19160]	ZDHHC6	zinc finger DHHC-type palmitoyltransferase 6 [Source:HGNC Symbol;Acc:HGNC:19160]	0.48585048
B3GNTL1	UDP-GlcNAc:betaGal beta-1,3-N-acetylglucosaminyltransferase like 1 [Source:HGNC Symbol;Acc:HGNC:21727]	B3GNTL1	UDP-GlcNAc:betaGal beta-1,3-N-acetylglucosaminyltransferase like 1 [Source:HGNC Symbol;Acc:HGNC:21727]	0.4857287
TPP1	tripeptidyl peptidase 1 [Source:HGNC Symbol;Acc:HGNC:2073]	TPP1	tripeptidyl peptidase 1 [Source:HGNC Symbol;Acc:HGNC:2073]	0.48555115
CAPN15	calpain 15 [Source:HGNC Symbol;Acc:HGNC:11182]	CAPN15	calpain 15 [Source:HGNC Symbol;Acc:HGNC:11182]	0.48543078
ZMAT1	zinc finger matrin-type 1 [Source:HGNC Symbol;Acc:HGNC:29377]	ZMAT1	zinc finger matrin-type 1 [Source:HGNC Symbol;Acc:HGNC:29377]	0.4853559
ACAP1	ArfGAP with coiled-coil, ankyrin repeat and PH domains 1 [Source:HGNC Symbol;Acc:HGNC:16467]	ACAP1	ArfGAP with coiled-coil, ankyrin repeat and PH domains 1 [Source:HGNC Symbol;Acc:HGNC:16467]	0.48528558
SLC48A1	solute carrier family 48 member 1 [Source:HGNC Symbol;Acc:HGNC:26035]	SLC48A1	solute carrier family 48 member 1 [Source:HGNC Symbol;Acc:HGNC:26035]	0.4851739
TARBP2	TARBP2 subunit of RISC loading complex [Source:HGNC Symbol;Acc:HGNC:11569]	TARBP2	TARBP2 subunit of RISC loading complex [Source:HGNC Symbol;Acc:HGNC:11569]	0.48515406
DCTN1	dynactin subunit 1 [Source:HGNC Symbol;Acc:HGNC:2711]	DCTN1	dynactin subunit 1 [Source:HGNC Symbol;Acc:HGNC:2711]	0.4850682
TUBE1	tubulin epsilon 1 [Source:HGNC Symbol;Acc:HGNC:20775]	TUBE1	tubulin epsilon 1 [Source:HGNC Symbol;Acc:HGNC:20775]	0.48484373
TNRC18	trinucleotide repeat containing 18 [Source:HGNC Symbol;Acc:HGNC:11962]	TNRC18	trinucleotide repeat containing 18 [Source:HGNC Symbol;Acc:HGNC:11962]	0.48463592
JRKL	JRK like [Source:HGNC Symbol;Acc:HGNC:6200]	JRKL	JRK like [Source:HGNC Symbol;Acc:HGNC:6200]	0.4838179
FLYWCH1	FLYWCH-type zinc finger 1 [Source:HGNC Symbol;Acc:HGNC:25404]	FLYWCH1	FLYWCH-type zinc finger 1 [Source:HGNC Symbol;Acc:HGNC:25404]	0.48334265
ANKRD10	ankyrin repeat domain 10 [Source:HGNC Symbol;Acc:HGNC:20265]	ANKRD10	ankyrin repeat domain 10 [Source:HGNC Symbol;Acc:HGNC:20265]	0.4832802
ETNK1	ethanolamine kinase 1 [Source:HGNC Symbol;Acc:HGNC:24649]	ETNK1	ethanolamine kinase 1 [Source:HGNC Symbol;Acc:HGNC:24649]	0.4830958
DHX34	DExH-box helicase 34 [Source:HGNC Symbol;Acc:HGNC:16719]	DHX34	DExH-box helicase 34 [Source:HGNC Symbol;Acc:HGNC:16719]	0.48306417
BCL2L2	BCL2 like 2 [Source:HGNC Symbol;Acc:HGNC:995]	BCL2L2	BCL2 like 2 [Source:HGNC Symbol;Acc:HGNC:995]	0.4830526
APOBR	apolipoprotein B receptor [Source:HGNC Symbol;Acc:HGNC:24087]	APOBR	apolipoprotein B receptor [Source:HGNC Symbol;Acc:HGNC:24087]	0.4828374
CEP85	centrosomal protein 85 [Source:HGNC Symbol;Acc:HGNC:25309]	CEP85	centrosomal protein 85 [Source:HGNC Symbol;Acc:HGNC:25309]	0.48256022
S100Z	S100 calcium binding protein Z [Source:HGNC Symbol;Acc:HGNC:30367]	S100Z	S100 calcium binding protein Z [Source:HGNC Symbol;Acc:HGNC:30367]	0.4822551
PYCR2	pyrroline-5-carboxylate reductase 2 [Source:HGNC Symbol;Acc:HGNC:30262]	PYCR2	pyrroline-5-carboxylate reductase 2 [Source:HGNC Symbol;Acc:HGNC:30262]	0.48224497
LRCH3	leucine rich repeats and calponin homology domain containing 3 [Source:HGNC Symbol;Acc:HGNC:28637]	LRCH3	leucine rich repeats and calponin homology domain containing 3 [Source:HGNC Symbol;Acc:HGNC:28637]	0.48173836
SIRT7	sirtuin 7 [Source:HGNC Symbol;Acc:HGNC:14935]	SIRT7	sirtuin 7 [Source:HGNC Symbol;Acc:HGNC:14935]	0.48100364
EHMT2	euchromatic histone lysine methyltransferase 2 [Source:HGNC Symbol;Acc:HGNC:14129]	EHMT2	euchromatic histone lysine methyltransferase 2 [Source:HGNC Symbol;Acc:HGNC:14129]	0.48095116
NUDT16	nudix hydrolase 16 [Source:HGNC Symbol;Acc:HGNC:26442]	NUDT16	nudix hydrolase 16 [Source:HGNC Symbol;Acc:HGNC:26442]	0.48072493
KDM4B	lysine demethylase 4B [Source:HGNC Symbol;Acc:HGNC:29136]	KDM4B	lysine demethylase 4B [Source:HGNC Symbol;Acc:HGNC:29136]	0.48065248
DOT1L	DOT1 like histone lysine methyltransferase [Source:HGNC Symbol;Acc:HGNC:24948]	DOT1L	DOT1 like histone lysine methyltransferase [Source:HGNC Symbol;Acc:HGNC:24948]	0.48063365
CLASRP	CLK4 associating serine/arginine rich protein [Source:HGNC Symbol;Acc:HGNC:17731]	CLASRP	CLK4 associating serine/arginine rich protein [Source:HGNC Symbol;Acc:HGNC:17731]	0.48051384
DNMT1	DNA methyltransferase 1 [Source:HGNC Symbol;Acc:HGNC:2976]	DNMT1	DNA methyltransferase 1 [Source:HGNC Symbol;Acc:HGNC:2976]	0.4804764
ENTPD6	ectonucleoside triphosphate diphosphohydrolase 6 [Source:HGNC Symbol;Acc:HGNC:3368]	ENTPD6	ectonucleoside triphosphate diphosphohydrolase 6 [Source:HGNC Symbol;Acc:HGNC:3368]	0.4803105
NFATC2	nuclear factor of activated T cells 2 [Source:HGNC Symbol;Acc:HGNC:7776]	NFATC2	nuclear factor of activated T cells 2 [Source:HGNC Symbol;Acc:HGNC:7776]	0.4798753
IRF3	interferon regulatory factor 3 [Source:HGNC Symbol;Acc:HGNC:6118]	IRF3	interferon regulatory factor 3 [Source:HGNC Symbol;Acc:HGNC:6118]	0.47927716
MFGE8	milk fat globule EGF and factor V/VIII domain containing [Source:HGNC Symbol;Acc:HGNC:7036]	MFGE8	milk fat globule EGF and factor V/VIII domain containing [Source:HGNC Symbol;Acc:HGNC:7036]	0.47859028
RNF185	ring finger protein 185 [Source:HGNC Symbol;Acc:HGNC:26783]	RNF185	ring finger protein 185 [Source:HGNC Symbol;Acc:HGNC:26783]	0.47835597
ROGDI	rogdi atypical leucine zipper [Source:HGNC Symbol;Acc:HGNC:29478]	ROGDI	rogdi atypical leucine zipper [Source:HGNC Symbol;Acc:HGNC:29478]	0.4782896
METTL13	methyltransferase 13, eEF1A lysine and N-terminal methyltransferase [Source:HGNC Symbol;Acc:HGNC:24248]	METTL13	methyltransferase 13, eEF1A lysine and N-terminal methyltransferase [Source:HGNC Symbol;Acc:HGNC:24248]	0.47812867
CMTM7	CKLF like MARVEL transmembrane domain containing 7 [Source:HGNC Symbol;Acc:HGNC:19178]	CMTM7	CKLF like MARVEL transmembrane domain containing 7 [Source:HGNC Symbol;Acc:HGNC:19178]	0.47730476
SMYD2	SET and MYND domain containing 2 [Source:HGNC Symbol;Acc:HGNC:20982]	SMYD2	SET and MYND domain containing 2 [Source:HGNC Symbol;Acc:HGNC:20982]	0.47720614
PRKAB2	protein kinase AMP-activated non-catalytic subunit beta 2 [Source:HGNC Symbol;Acc:HGNC:9379]	PRKAB2	protein kinase AMP-activated non-catalytic subunit beta 2 [Source:HGNC Symbol;Acc:HGNC:9379]	0.47677305
TRAF3IP3	TRAF3 interacting protein 3 [Source:HGNC Symbol;Acc:HGNC:30766]	TRAF3IP3	TRAF3 interacting protein 3 [Source:HGNC Symbol;Acc:HGNC:30766]	0.47661206
PHIP	pleckstrin homology domain interacting protein [Source:HGNC Symbol;Acc:HGNC:15673]	PHIP	pleckstrin homology domain interacting protein [Source:HGNC Symbol;Acc:HGNC:15673]	0.4766044
AGPAT3	1-acylglycerol-3-phosphate O-acyltransferase 3 [Source:HGNC Symbol;Acc:HGNC:326]	AGPAT3	1-acylglycerol-3-phosphate O-acyltransferase 3 [Source:HGNC Symbol;Acc:HGNC:326]	0.4761553
DCUN1D4	defective in cullin neddylation 1 domain containing 4 [Source:HGNC Symbol;Acc:HGNC:28998]	DCUN1D4	defective in cullin neddylation 1 domain containing 4 [Source:HGNC Symbol;Acc:HGNC:28998]	0.47525236
TBP	TATA-box binding protein [Source:HGNC Symbol;Acc:HGNC:11588]	TBP	TATA-box binding protein [Source:HGNC Symbol;Acc:HGNC:11588]	0.47522074
SLC27A1	solute carrier family 27 member 1 [Source:HGNC Symbol;Acc:HGNC:10995]	SLC27A1	solute carrier family 27 member 1 [Source:HGNC Symbol;Acc:HGNC:10995]	0.4749377
PFAS	phosphoribosylformylglycinamidine synthase [Source:HGNC Symbol;Acc:HGNC:8863]	PFAS	phosphoribosylformylglycinamidine synthase [Source:HGNC Symbol;Acc:HGNC:8863]	0.47477573
CTBP2	C-terminal binding protein 2 [Source:HGNC Symbol;Acc:HGNC:2495]	CTBP2	C-terminal binding protein 2 [Source:HGNC Symbol;Acc:HGNC:2495]	0.47470912
ATPAF2	ATP synthase mitochondrial F1 complex assembly factor 2 [Source:HGNC Symbol;Acc:HGNC:18802]	ATPAF2	ATP synthase mitochondrial F1 complex assembly factor 2 [Source:HGNC Symbol;Acc:HGNC:18802]	0.47451386
OSGEP	O-sialoglycoprotein endopeptidase [Source:HGNC Symbol;Acc:HGNC:18028]	OSGEP	O-sialoglycoprotein endopeptidase [Source:HGNC Symbol;Acc:HGNC:18028]	0.47406566
TRIM25	tripartite motif containing 25 [Source:HGNC Symbol;Acc:HGNC:12932]	TRIM25	tripartite motif containing 25 [Source:HGNC Symbol;Acc:HGNC:12932]	0.47394308
TONSL	tonsoku like, DNA repair protein [Source:HGNC Symbol;Acc:HGNC:7801]	TONSL	tonsoku like, DNA repair protein [Source:HGNC Symbol;Acc:HGNC:7801]	0.47372684
ZBTB46	zinc finger and BTB domain containing 46 [Source:HGNC Symbol;Acc:HGNC:16094]	ZBTB46	zinc finger and BTB domain containing 46 [Source:HGNC Symbol;Acc:HGNC:16094]	0.47371626
IL11RA	interleukin 11 receptor subunit alpha [Source:HGNC Symbol;Acc:HGNC:5967]	IL11RA	interleukin 11 receptor subunit alpha [Source:HGNC Symbol;Acc:HGNC:5967]	0.473503
C1orf174	chromosome 1 open reading frame 174 [Source:HGNC Symbol;Acc:HGNC:27915]	C1orf174	chromosome 1 open reading frame 174 [Source:HGNC Symbol;Acc:HGNC:27915]	0.47342944
FTSJ3	FtsJ RNA 2'-O-methyltransferase 3 [Source:HGNC Symbol;Acc:HGNC:17136]	FTSJ3	FtsJ RNA 2'-O-methyltransferase 3 [Source:HGNC Symbol;Acc:HGNC:17136]	0.47325602
DENND1C	DENN domain containing 1C [Source:HGNC Symbol;Acc:HGNC:26225]	DENND1C	DENN domain containing 1C [Source:HGNC Symbol;Acc:HGNC:26225]	0.47290704
FAR1	fatty acyl-CoA reductase 1 [Source:HGNC Symbol;Acc:HGNC:26222]	FAR1	fatty acyl-CoA reductase 1 [Source:HGNC Symbol;Acc:HGNC:26222]	0.47237104
CHD4	chromodomain helicase DNA binding protein 4 [Source:HGNC Symbol;Acc:HGNC:1919]	CHD4	chromodomain helicase DNA binding protein 4 [Source:HGNC Symbol;Acc:HGNC:1919]	0.47223765
TBC1D10A	TBC1 domain family member 10A [Source:HGNC Symbol;Acc:HGNC:23609]	TBC1D10A	TBC1 domain family member 10A [Source:HGNC Symbol;Acc:HGNC:23609]	0.47175178
HAVCR2	hepatitis A virus cellular receptor 2 [Source:HGNC Symbol;Acc:HGNC:18437]	HAVCR2	hepatitis A virus cellular receptor 2 [Source:HGNC Symbol;Acc:HGNC:18437]	0.47172648
PTBP1	polypyrimidine tract binding protein 1 [Source:HGNC Symbol;Acc:HGNC:9583]	PTBP1	polypyrimidine tract binding protein 1 [Source:HGNC Symbol;Acc:HGNC:9583]	0.4714865
TRIM4	tripartite motif containing 4 [Source:HGNC Symbol;Acc:HGNC:16275]	TRIM4	tripartite motif containing 4 [Source:HGNC Symbol;Acc:HGNC:16275]	0.47096553
NDUFS2	NADH:ubiquinone oxidoreductase core subunit S2 [Source:HGNC Symbol;Acc:HGNC:7708]	NDUFS2	NADH:ubiquinone oxidoreductase core subunit S2 [Source:HGNC Symbol;Acc:HGNC:7708]	0.47083604
AMPD2	adenosine monophosphate deaminase 2 [Source:HGNC Symbol;Acc:HGNC:469]	AMPD2	adenosine monophosphate deaminase 2 [Source:HGNC Symbol;Acc:HGNC:469]	0.47065496
IL2RG	interleukin 2 receptor subunit gamma [Source:HGNC Symbol;Acc:HGNC:6010]	IL2RG	interleukin 2 receptor subunit gamma [Source:HGNC Symbol;Acc:HGNC:6010]	0.47056872
PAK2	p21 (RAC1) activated kinase 2 [Source:HGNC Symbol;Acc:HGNC:8591]	PAK2	p21 (RAC1) activated kinase 2 [Source:HGNC Symbol;Acc:HGNC:8591]	0.47035304
MLLT10	MLLT10 histone lysine methyltransferase DOT1L cofactor [Source:HGNC Symbol;Acc:HGNC:16063]	MLLT10	MLLT10 histone lysine methyltransferase DOT1L cofactor [Source:HGNC Symbol;Acc:HGNC:16063]	0.47026172
MATCAP1	microtubule associated tyrosine carboxypeptidase 1 [Source:HGNC Symbol;Acc:HGNC:34408]	null	null	0.46998727
MSI2	musashi RNA binding protein 2 [Source:HGNC Symbol;Acc:HGNC:18585]	MSI2	musashi RNA binding protein 2 [Source:HGNC Symbol;Acc:HGNC:18585]	0.4697756
ZMYND8	zinc finger MYND-type containing 8 [Source:HGNC Symbol;Acc:HGNC:9397]	ZMYND8	zinc finger MYND-type containing 8 [Source:HGNC Symbol;Acc:HGNC:9397]	0.46975607
TCF25	transcription factor 25 [Source:HGNC Symbol;Acc:HGNC:29181]	TCF25	transcription factor 25 [Source:HGNC Symbol;Acc:HGNC:29181]	0.46967828
STMN3	stathmin 3 [Source:HGNC Symbol;Acc:HGNC:15926]	STMN3	stathmin 3 [Source:HGNC Symbol;Acc:HGNC:15926]	0.4695423
ING4	inhibitor of growth family member 4 [Source:HGNC Symbol;Acc:HGNC:19423]	ING4	inhibitor of growth family member 4 [Source:HGNC Symbol;Acc:HGNC:19423]	0.46906176
PANK4	pantothenate kinase 4 (inactive) [Source:HGNC Symbol;Acc:HGNC:19366]	PANK4	pantothenate kinase 4 (inactive) [Source:HGNC Symbol;Acc:HGNC:19366]	0.469039
TTC32	tetratricopeptide repeat domain 32 [Source:HGNC Symbol;Acc:HGNC:32954]	TTC32	tetratricopeptide repeat domain 32 [Source:HGNC Symbol;Acc:HGNC:32954]	0.4686078
RAD54L	RAD54 like [Source:HGNC Symbol;Acc:HGNC:9826]	RAD54L	RAD54 like [Source:HGNC Symbol;Acc:HGNC:9826]	0.46843392
STARD3NL	STARD3 N-terminal like [Source:HGNC Symbol;Acc:HGNC:19169]	STARD3NL	STARD3 N-terminal like [Source:HGNC Symbol;Acc:HGNC:19169]	0.4683696
TAMM41	TAM41 mitochondrial translocator assembly and maintenance homolog [Source:HGNC Symbol;Acc:HGNC:25187]	TAMM41	TAM41 mitochondrial translocator assembly and maintenance homolog [Source:HGNC Symbol;Acc:HGNC:25187]	0.46823624
SAMD9L	sterile alpha motif domain containing 9 like [Source:HGNC Symbol;Acc:HGNC:1349]	SAMD9L	sterile alpha motif domain containing 9 like [Source:HGNC Symbol;Acc:HGNC:1349]	0.46818992
IQGAP3	IQ motif containing GTPase activating protein 3 [Source:HGNC Symbol;Acc:HGNC:20669]	IQGAP3	IQ motif containing GTPase activating protein 3 [Source:HGNC Symbol;Acc:HGNC:20669]	0.46810284
BTN3A2	butyrophilin subfamily 3 member A2 [Source:HGNC Symbol;Acc:HGNC:1139]	BTN3A2	butyrophilin subfamily 3 member A2 [Source:HGNC Symbol;Acc:HGNC:1139]	0.46749493
AKR1C3	aldo-keto reductase family 1 member C3 [Source:HGNC Symbol;Acc:HGNC:386]	AKR1C3	aldo-keto reductase family 1 member C3 [Source:HGNC Symbol;Acc:HGNC:386]	0.46727645
SFXN5	sideroflexin 5 [Source:HGNC Symbol;Acc:HGNC:16073]	SFXN5	sideroflexin 5 [Source:HGNC Symbol;Acc:HGNC:16073]	0.46718296
BLZF1	basic leucine zipper nuclear factor 1 [Source:HGNC Symbol;Acc:HGNC:1065]	BLZF1	basic leucine zipper nuclear factor 1 [Source:HGNC Symbol;Acc:HGNC:1065]	0.46713415
ZNF598	zinc finger protein 598, E3 ubiquitin ligase [Source:HGNC Symbol;Acc:HGNC:28079]	ZNF598	zinc finger protein 598, E3 ubiquitin ligase [Source:HGNC Symbol;Acc:HGNC:28079]	0.46702236
PARP10	poly(ADP-ribose) polymerase family member 10 [Source:HGNC Symbol;Acc:HGNC:25895]	PARP10	poly(ADP-ribose) polymerase family member 10 [Source:HGNC Symbol;Acc:HGNC:25895]	0.466694
SEMA6A	semaphorin 6A [Source:HGNC Symbol;Acc:HGNC:10738]	SEMA6A	semaphorin 6A [Source:HGNC Symbol;Acc:HGNC:10738]	0.46662062
FAN1	FANCD2 and FANCI associated nuclease 1 [Source:HGNC Symbol;Acc:HGNC:29170]	FAN1	FANCD2 and FANCI associated nuclease 1 [Source:HGNC Symbol;Acc:HGNC:29170]	0.46642444
PACS2	phosphofurin acidic cluster sorting protein 2 [Source:HGNC Symbol;Acc:HGNC:23794]	PACS2	phosphofurin acidic cluster sorting protein 2 [Source:HGNC Symbol;Acc:HGNC:23794]	0.46624252
LGALS9	galectin 9 [Source:HGNC Symbol;Acc:HGNC:6570]	LGALS9	galectin 9 [Source:HGNC Symbol;Acc:HGNC:6570]	0.46590534
COG1	component of oligomeric golgi complex 1 [Source:HGNC Symbol;Acc:HGNC:6545]	COG1	component of oligomeric golgi complex 1 [Source:HGNC Symbol;Acc:HGNC:6545]	0.46535316
ESPL1	extra spindle pole bodies like 1, separase [Source:HGNC Symbol;Acc:HGNC:16856]	ESPL1	extra spindle pole bodies like 1, separase [Source:HGNC Symbol;Acc:HGNC:16856]	0.4652747
COX20	cytochrome c oxidase assembly factor COX20 [Source:HGNC Symbol;Acc:HGNC:26970]	COX20	cytochrome c oxidase assembly factor COX20 [Source:HGNC Symbol;Acc:HGNC:26970]	0.46526346
XPO5	exportin 5 [Source:HGNC Symbol;Acc:HGNC:17675]	XPO5	exportin 5 [Source:HGNC Symbol;Acc:HGNC:17675]	0.46512368
EPG5	ectopic P-granules 5 autophagy tethering factor [Source:HGNC Symbol;Acc:HGNC:29331]	EPG5	ectopic P-granules 5 autophagy tethering factor [Source:HGNC Symbol;Acc:HGNC:29331]	0.46500644
FAM117A	family with sequence similarity 117 member A [Source:HGNC Symbol;Acc:HGNC:24179]	FAM117A	family with sequence similarity 117 member A [Source:HGNC Symbol;Acc:HGNC:24179]	0.46492946
PCYOX1L	prenylcysteine oxidase 1 like [Source:HGNC Symbol;Acc:HGNC:28477]	PCYOX1L	prenylcysteine oxidase 1 like [Source:HGNC Symbol;Acc:HGNC:28477]	0.46483338
GRAMD1C	GRAM domain containing 1C [Source:HGNC Symbol;Acc:HGNC:25252]	GRAMD1C	GRAM domain containing 1C [Source:HGNC Symbol;Acc:HGNC:25252]	0.46450073
TMEM184B	transmembrane protein 184B [Source:HGNC Symbol;Acc:HGNC:1310]	TMEM184B	transmembrane protein 184B [Source:HGNC Symbol;Acc:HGNC:1310]	0.46443912
ANKIB1	ankyrin repeat and IBR domain containing 1 [Source:HGNC Symbol;Acc:HGNC:22215]	ANKIB1	ankyrin repeat and IBR domain containing 1 [Source:HGNC Symbol;Acc:HGNC:22215]	0.46438244
CRELD2	cysteine rich with EGF like domains 2 [Source:HGNC Symbol;Acc:HGNC:28150]	CRELD2	cysteine rich with EGF like domains 2 [Source:HGNC Symbol;Acc:HGNC:28150]	0.46403039
MAST2	microtubule associated serine/threonine kinase 2 [Source:HGNC Symbol;Acc:HGNC:19035]	MAST2	microtubule associated serine/threonine kinase 2 [Source:HGNC Symbol;Acc:HGNC:19035]	0.46384692
TSTD2	thiosulfate sulfurtransferase like domain containing 2 [Source:HGNC Symbol;Acc:HGNC:30087]	TSTD2	thiosulfate sulfurtransferase like domain containing 2 [Source:HGNC Symbol;Acc:HGNC:30087]	0.4638308
TRAF2	TNF receptor associated factor 2 [Source:HGNC Symbol;Acc:HGNC:12032]	TRAF2	TNF receptor associated factor 2 [Source:HGNC Symbol;Acc:HGNC:12032]	0.46378866
IFI16	interferon gamma inducible protein 16 [Source:HGNC Symbol;Acc:HGNC:5395]	IFI16	interferon gamma inducible protein 16 [Source:HGNC Symbol;Acc:HGNC:5395]	0.46376547
RBM4B	RNA binding motif protein 4B [Source:HGNC Symbol;Acc:HGNC:28842]	RBM4B	RNA binding motif protein 4B [Source:HGNC Symbol;Acc:HGNC:28842]	0.46345538
TAGLN	transgelin [Source:HGNC Symbol;Acc:HGNC:11553]	TAGLN	transgelin [Source:HGNC Symbol;Acc:HGNC:11553]	0.4631292
AKAP10	A-kinase anchoring protein 10 [Source:HGNC Symbol;Acc:HGNC:368]	AKAP10	A-kinase anchoring protein 10 [Source:HGNC Symbol;Acc:HGNC:368]	0.4630621
DCUN1D2	defective in cullin neddylation 1 domain containing 2 [Source:HGNC Symbol;Acc:HGNC:20328]	DCUN1D2	defective in cullin neddylation 1 domain containing 2 [Source:HGNC Symbol;Acc:HGNC:20328]	0.46291706
FBXO38	F-box protein 38 [Source:HGNC Symbol;Acc:HGNC:28844]	FBXO38	F-box protein 38 [Source:HGNC Symbol;Acc:HGNC:28844]	0.4624805
DMXL2	Dmx like 2 [Source:HGNC Symbol;Acc:HGNC:2938]	DMXL2	Dmx like 2 [Source:HGNC Symbol;Acc:HGNC:2938]	0.4623083
SMARCD1	SWI/SNF related, matrix associated, actin dependent regulator of chromatin, subfamily d, member 1 [Source:HGNC Symbol;Acc:HGNC:11106]	SMARCD1	SWI/SNF related, matrix associated, actin dependent regulator of chromatin, subfamily d, member 1 [Source:HGNC Symbol;Acc:HGNC:11106]	0.4622138
KPTN	kaptin, actin binding protein [Source:HGNC Symbol;Acc:HGNC:6404]	KPTN	kaptin, actin binding protein [Source:HGNC Symbol;Acc:HGNC:6404]	0.4621939
ATN1	atrophin 1 [Source:HGNC Symbol;Acc:HGNC:3033]	ATN1	atrophin 1 [Source:HGNC Symbol;Acc:HGNC:3033]	0.46211094
ZZEF1	zinc finger ZZ-type and EF-hand domain containing 1 [Source:HGNC Symbol;Acc:HGNC:29027]	ZZEF1	zinc finger ZZ-type and EF-hand domain containing 1 [Source:HGNC Symbol;Acc:HGNC:29027]	0.46164325
INO80B	INO80 complex subunit B [Source:HGNC Symbol;Acc:HGNC:13324]	INO80B	INO80 complex subunit B [Source:HGNC Symbol;Acc:HGNC:13324]	0.46143362
UCKL1	uridine-cytidine kinase 1 like 1 [Source:HGNC Symbol;Acc:HGNC:15938]	UCKL1	uridine-cytidine kinase 1 like 1 [Source:HGNC Symbol;Acc:HGNC:15938]	0.46121415
URM1	ubiquitin related modifier 1 [Source:HGNC Symbol;Acc:HGNC:28378]	URM1	ubiquitin related modifier 1 [Source:HGNC Symbol;Acc:HGNC:28378]	0.46116865
OXSR1	oxidative stress responsive kinase 1 [Source:HGNC Symbol;Acc:HGNC:8508]	OXSR1	oxidative stress responsive kinase 1 [Source:HGNC Symbol;Acc:HGNC:8508]	0.4610884
PUM2	pumilio RNA binding family member 2 [Source:HGNC Symbol;Acc:HGNC:14958]	PUM2	pumilio RNA binding family member 2 [Source:HGNC Symbol;Acc:HGNC:14958]	0.460836
SPP1	secreted phosphoprotein 1 [Source:HGNC Symbol;Acc:HGNC:11255]	SPP1	secreted phosphoprotein 1 [Source:HGNC Symbol;Acc:HGNC:11255]	0.46077788
IL12RB1	interleukin 12 receptor subunit beta 1 [Source:HGNC Symbol;Acc:HGNC:5971]	IL12RB1	interleukin 12 receptor subunit beta 1 [Source:HGNC Symbol;Acc:HGNC:5971]	0.460774
CDCA3	cell division cycle associated 3 [Source:HGNC Symbol;Acc:HGNC:14624]	CDCA3	cell division cycle associated 3 [Source:HGNC Symbol;Acc:HGNC:14624]	0.4606131
SLC12A6	solute carrier family 12 member 6 [Source:HGNC Symbol;Acc:HGNC:10914]	SLC12A6	solute carrier family 12 member 6 [Source:HGNC Symbol;Acc:HGNC:10914]	0.4603537
RNF24	ring finger protein 24 [Source:HGNC Symbol;Acc:HGNC:13779]	RNF24	ring finger protein 24 [Source:HGNC Symbol;Acc:HGNC:13779]	0.4603157
CHTF18	chromosome transmission fidelity factor 18 [Source:HGNC Symbol;Acc:HGNC:18435]	CHTF18	chromosome transmission fidelity factor 18 [Source:HGNC Symbol;Acc:HGNC:18435]	0.4598441
SETD1B	SET domain containing 1B, histone lysine methyltransferase [Source:HGNC Symbol;Acc:HGNC:29187]	SETD1B	SET domain containing 1B, histone lysine methyltransferase [Source:HGNC Symbol;Acc:HGNC:29187]	0.45968035
ACTN4	actinin alpha 4 [Source:HGNC Symbol;Acc:HGNC:166]	ACTN4	actinin alpha 4 [Source:HGNC Symbol;Acc:HGNC:166]	0.45959854
HADH	hydroxyacyl-CoA dehydrogenase [Source:HGNC Symbol;Acc:HGNC:4799]	HADH	hydroxyacyl-CoA dehydrogenase [Source:HGNC Symbol;Acc:HGNC:4799]	0.45959055
SLFN11	schlafen family member 11 [Source:HGNC Symbol;Acc:HGNC:26633]	SLFN11	schlafen family member 11 [Source:HGNC Symbol;Acc:HGNC:26633]	0.45950574
MNT	MAX network transcriptional repressor [Source:HGNC Symbol;Acc:HGNC:7188]	MNT	MAX network transcriptional repressor [Source:HGNC Symbol;Acc:HGNC:7188]	0.45942283
C21orf58	chromosome 21 open reading frame 58 [Source:HGNC Symbol;Acc:HGNC:1300]	C21orf58	chromosome 21 open reading frame 58 [Source:HGNC Symbol;Acc:HGNC:1300]	0.45940262
ANXA11	annexin A11 [Source:HGNC Symbol;Acc:HGNC:535]	ANXA11	annexin A11 [Source:HGNC Symbol;Acc:HGNC:535]	0.45901704
TAB2	TGF-beta activated kinase 1 (MAP3K7) binding protein 2 [Source:HGNC Symbol;Acc:HGNC:17075]	TAB2	TGF-beta activated kinase 1 (MAP3K7) binding protein 2 [Source:HGNC Symbol;Acc:HGNC:17075]	0.45859483
EPM2AIP1	EPM2A interacting protein 1 [Source:HGNC Symbol;Acc:HGNC:19735]	EPM2AIP1	EPM2A interacting protein 1 [Source:HGNC Symbol;Acc:HGNC:19735]	0.45810038
IL1RAP	interleukin 1 receptor accessory protein [Source:HGNC Symbol;Acc:HGNC:5995]	IL1RAP	interleukin 1 receptor accessory protein [Source:HGNC Symbol;Acc:HGNC:5995]	0.45808595
DAXX	death domain associated protein [Source:HGNC Symbol;Acc:HGNC:2681]	DAXX	death domain associated protein [Source:HGNC Symbol;Acc:HGNC:2681]	0.45796072
PHF12	PHD finger protein 12 [Source:HGNC Symbol;Acc:HGNC:20816]	PHF12	PHD finger protein 12 [Source:HGNC Symbol;Acc:HGNC:20816]	0.45767924
SCRIB	scribble planar cell polarity protein [Source:HGNC Symbol;Acc:HGNC:30377]	SCRIB	scribble planar cell polarity protein [Source:HGNC Symbol;Acc:HGNC:30377]	0.4570945
TMEM129	transmembrane protein 129, E3 ubiquitin ligase [Source:HGNC Symbol;Acc:HGNC:25137]	TMEM129	transmembrane protein 129, E3 ubiquitin ligase [Source:HGNC Symbol;Acc:HGNC:25137]	0.45695624
DPYD	dihydropyrimidine dehydrogenase [Source:HGNC Symbol;Acc:HGNC:3012]	DPYD	dihydropyrimidine dehydrogenase [Source:HGNC Symbol;Acc:HGNC:3012]	0.45665097
N4BP2L2	NEDD4 binding protein 2 like 2 [Source:HGNC Symbol;Acc:HGNC:26916]	N4BP2L2	NEDD4 binding protein 2 like 2 [Source:HGNC Symbol;Acc:HGNC:26916]	0.45663252
MON1B	MON1 homolog B, secretory trafficking associated [Source:HGNC Symbol;Acc:HGNC:25020]	MON1B	MON1 homolog B, secretory trafficking associated [Source:HGNC Symbol;Acc:HGNC:25020]	0.45661736
MFSD12	major facilitator superfamily domain containing 12 [Source:HGNC Symbol;Acc:HGNC:28299]	MFSD12	major facilitator superfamily domain containing 12 [Source:HGNC Symbol;Acc:HGNC:28299]	0.4565405
ACAD8	acyl-CoA dehydrogenase family member 8 [Source:HGNC Symbol;Acc:HGNC:87]	ACAD8	acyl-CoA dehydrogenase family member 8 [Source:HGNC Symbol;Acc:HGNC:87]	0.45631716
CENPJ	centromere protein J [Source:HGNC Symbol;Acc:HGNC:17272]	CENPJ	centromere protein J [Source:HGNC Symbol;Acc:HGNC:17272]	0.45619243
E2F3	E2F transcription factor 3 [Source:HGNC Symbol;Acc:HGNC:3115]	E2F3	E2F transcription factor 3 [Source:HGNC Symbol;Acc:HGNC:3115]	0.45603296
SEC24C	SEC24 homolog C, COPII coat complex component [Source:HGNC Symbol;Acc:HGNC:10705]	SEC24C	SEC24 homolog C, COPII coat complex component [Source:HGNC Symbol;Acc:HGNC:10705]	0.45602587
BIN1	bridging integrator 1 [Source:HGNC Symbol;Acc:HGNC:1052]	BIN1	bridging integrator 1 [Source:HGNC Symbol;Acc:HGNC:1052]	0.45555004
PI4KB	phosphatidylinositol 4-kinase beta [Source:HGNC Symbol;Acc:HGNC:8984]	PI4KB	phosphatidylinositol 4-kinase beta [Source:HGNC Symbol;Acc:HGNC:8984]	0.45536926
ZAP70	zeta chain of T cell receptor associated protein kinase 70 [Source:HGNC Symbol;Acc:HGNC:12858]	ZAP70	zeta chain of T cell receptor associated protein kinase 70 [Source:HGNC Symbol;Acc:HGNC:12858]	0.4551421
ZNF528	zinc finger protein 528 [Source:HGNC Symbol;Acc:HGNC:29384]	ZNF528	zinc finger protein 528 [Source:HGNC Symbol;Acc:HGNC:29384]	0.45508772
NLRP1	NLR family pyrin domain containing 1 [Source:HGNC Symbol;Acc:HGNC:14374]	NLRP1	NLR family pyrin domain containing 1 [Source:HGNC Symbol;Acc:HGNC:14374]	0.45503113
CAD	carbamoyl-phosphate synthetase 2, aspartate transcarbamylase, and dihydroorotase [Source:HGNC Symbol;Acc:HGNC:1424]	CAD	carbamoyl-phosphate synthetase 2, aspartate transcarbamylase, and dihydroorotase [Source:HGNC Symbol;Acc:HGNC:1424]	0.4549987
PACSIN2	protein kinase C and casein kinase substrate in neurons 2 [Source:HGNC Symbol;Acc:HGNC:8571]	PACSIN2	protein kinase C and casein kinase substrate in neurons 2 [Source:HGNC Symbol;Acc:HGNC:8571]	0.45491737
BBS10	Bardet-Biedl syndrome 10 [Source:HGNC Symbol;Acc:HGNC:26291]	BBS10	Bardet-Biedl syndrome 10 [Source:HGNC Symbol;Acc:HGNC:26291]	0.45447662
GOLGA8B	golgin A8 family member B [Source:HGNC Symbol;Acc:HGNC:31973]	GOLGA8B	golgin A8 family member B [Source:HGNC Symbol;Acc:HGNC:31973]	0.45447013
SPATA33	spermatogenesis associated 33 [Source:HGNC Symbol;Acc:HGNC:26463]	SPATA33	spermatogenesis associated 33 [Source:HGNC Symbol;Acc:HGNC:26463]	0.45431873
BRD3	bromodomain containing 3 [Source:HGNC Symbol;Acc:HGNC:1104]	BRD3	bromodomain containing 3 [Source:HGNC Symbol;Acc:HGNC:1104]	0.45420274
DPP8	dipeptidyl peptidase 8 [Source:HGNC Symbol;Acc:HGNC:16490]	DPP8	dipeptidyl peptidase 8 [Source:HGNC Symbol;Acc:HGNC:16490]	0.45415378
PRMT2	protein arginine methyltransferase 2 [Source:HGNC Symbol;Acc:HGNC:5186]	PRMT2	protein arginine methyltransferase 2 [Source:HGNC Symbol;Acc:HGNC:5186]	0.45383602
CALHM2	calcium homeostasis modulator family member 2 [Source:HGNC Symbol;Acc:HGNC:23493]	CALHM2	calcium homeostasis modulator family member 2 [Source:HGNC Symbol;Acc:HGNC:23493]	0.45336884
POLG2	DNA polymerase gamma 2, accessory subunit [Source:HGNC Symbol;Acc:HGNC:9180]	POLG2	DNA polymerase gamma 2, accessory subunit [Source:HGNC Symbol;Acc:HGNC:9180]	0.4532845
CD109	CD109 molecule [Source:HGNC Symbol;Acc:HGNC:21685]	CD109	CD109 molecule [Source:HGNC Symbol;Acc:HGNC:21685]	0.45319113
AKT2	AKT serine/threonine kinase 2 [Source:HGNC Symbol;Acc:HGNC:392]	AKT2	AKT serine/threonine kinase 2 [Source:HGNC Symbol;Acc:HGNC:392]	0.45313415
UBQLN4	ubiquilin 4 [Source:HGNC Symbol;Acc:HGNC:1237]	UBQLN4	ubiquilin 4 [Source:HGNC Symbol;Acc:HGNC:1237]	0.45303413
TRAPPC8	trafficking protein particle complex subunit 8 [Source:HGNC Symbol;Acc:HGNC:29169]	TRAPPC8	trafficking protein particle complex subunit 8 [Source:HGNC Symbol;Acc:HGNC:29169]	0.4527856
LSM14B	LSM family member 14B [Source:HGNC Symbol;Acc:HGNC:15887]	LSM14B	LSM family member 14B [Source:HGNC Symbol;Acc:HGNC:15887]	0.45265153
TEX10	testis expressed 10 [Source:HGNC Symbol;Acc:HGNC:25988]	TEX10	testis expressed 10 [Source:HGNC Symbol;Acc:HGNC:25988]	0.4525338
ABHD4	abhydrolase domain containing 4, N-acyl phospholipase B [Source:HGNC Symbol;Acc:HGNC:20154]	ABHD4	abhydrolase domain containing 4, N-acyl phospholipase B [Source:HGNC Symbol;Acc:HGNC:20154]	0.45223212
MAPKBP1	mitogen-activated protein kinase binding protein 1 [Source:HGNC Symbol;Acc:HGNC:29536]	MAPKBP1	mitogen-activated protein kinase binding protein 1 [Source:HGNC Symbol;Acc:HGNC:29536]	0.45202184
MADD	MAP kinase activating death domain [Source:HGNC Symbol;Acc:HGNC:6766]	MADD	MAP kinase activating death domain [Source:HGNC Symbol;Acc:HGNC:6766]	0.45191345
STX7	syntaxin 7 [Source:HGNC Symbol;Acc:HGNC:11442]	STX7	syntaxin 7 [Source:HGNC Symbol;Acc:HGNC:11442]	0.45179713
MTX1	metaxin 1 [Source:HGNC Symbol;Acc:HGNC:7504]	MTX1	metaxin 1 [Source:HGNC Symbol;Acc:HGNC:7504]	0.45173752
TBC1D2	TBC1 domain family member 2 [Source:HGNC Symbol;Acc:HGNC:18026]	TBC1D2	TBC1 domain family member 2 [Source:HGNC Symbol;Acc:HGNC:18026]	0.45168737
POMGNT1	protein O-linked mannose N-acetylglucosaminyltransferase 1 (beta 1,2-) [Source:HGNC Symbol;Acc:HGNC:19139]	POMGNT1	protein O-linked mannose N-acetylglucosaminyltransferase 1 (beta 1,2-) [Source:HGNC Symbol;Acc:HGNC:19139]	0.45162562
CHERP	calcium homeostasis endoplasmic reticulum protein [Source:HGNC Symbol;Acc:HGNC:16930]	CHERP	calcium homeostasis endoplasmic reticulum protein [Source:HGNC Symbol;Acc:HGNC:16930]	0.45144957
TMEM43	transmembrane protein 43 [Source:HGNC Symbol;Acc:HGNC:28472]	TMEM43	transmembrane protein 43 [Source:HGNC Symbol;Acc:HGNC:28472]	0.4512077
TMEM39B	transmembrane protein 39B [Source:HGNC Symbol;Acc:HGNC:25510]	TMEM39B	transmembrane protein 39B [Source:HGNC Symbol;Acc:HGNC:25510]	0.45119575
GPR162	G protein-coupled receptor 162 [Source:HGNC Symbol;Acc:HGNC:16693]	GPR162	G protein-coupled receptor 162 [Source:HGNC Symbol;Acc:HGNC:16693]	0.45103416
PRDM8	PR/SET domain 8 [Source:HGNC Symbol;Acc:HGNC:13993]	PRDM8	PR/SET domain 8 [Source:HGNC Symbol;Acc:HGNC:13993]	0.45005983
C1orf122	chromosome 1 open reading frame 122 [Source:HGNC Symbol;Acc:HGNC:24789]	C1orf122	chromosome 1 open reading frame 122 [Source:HGNC Symbol;Acc:HGNC:24789]	-0.4500776
NDUFA12	NADH:ubiquinone oxidoreductase subunit A12 [Source:HGNC Symbol;Acc:HGNC:23987]	NDUFA12	NADH:ubiquinone oxidoreductase subunit A12 [Source:HGNC Symbol;Acc:HGNC:23987]	-0.4507436
DBI	diazepam binding inhibitor, acyl-CoA binding protein [Source:HGNC Symbol;Acc:HGNC:2690]	DBI	diazepam binding inhibitor, acyl-CoA binding protein [Source:HGNC Symbol;Acc:HGNC:2690]	-0.4508657
TIMM17B	translocase of inner mitochondrial membrane 17B [Source:HGNC Symbol;Acc:HGNC:17310]	TIMM17B	translocase of inner mitochondrial membrane 17B [Source:HGNC Symbol;Acc:HGNC:17310]	-0.4510025
NDUFA4	NDUFA4 mitochondrial complex associated [Source:HGNC Symbol;Acc:HGNC:7687]	NDUFA4	NDUFA4 mitochondrial complex associated [Source:HGNC Symbol;Acc:HGNC:7687]	-0.45118737
UFC1	ubiquitin-fold modifier conjugating enzyme 1 [Source:HGNC Symbol;Acc:HGNC:26941]	UFC1	ubiquitin-fold modifier conjugating enzyme 1 [Source:HGNC Symbol;Acc:HGNC:26941]	-0.45133922
WDR43	WD repeat domain 43 [Source:HGNC Symbol;Acc:HGNC:28945]	WDR43	WD repeat domain 43 [Source:HGNC Symbol;Acc:HGNC:28945]	-0.45232916
PRDX5	peroxiredoxin 5 [Source:HGNC Symbol;Acc:HGNC:9355]	PRDX5	peroxiredoxin 5 [Source:HGNC Symbol;Acc:HGNC:9355]	-0.4528896
PTMS	parathymosin [Source:HGNC Symbol;Acc:HGNC:9629]	PTMS	parathymosin [Source:HGNC Symbol;Acc:HGNC:9629]	-0.45293844
EIF3F	eukaryotic translation initiation factor 3 subunit F [Source:HGNC Symbol;Acc:HGNC:3275]	EIF3F	eukaryotic translation initiation factor 3 subunit F [Source:HGNC Symbol;Acc:HGNC:3275]	-0.45396754
GCHFR	GTP cyclohydrolase I feedback regulator [Source:HGNC Symbol;Acc:HGNC:4194]	GCHFR	GTP cyclohydrolase I feedback regulator [Source:HGNC Symbol;Acc:HGNC:4194]	-0.45397642
PTMA	prothymosin alpha [Source:HGNC Symbol;Acc:HGNC:9623]	PTMA	prothymosin alpha [Source:HGNC Symbol;Acc:HGNC:9623]	-0.45403376
PRKRA	protein activator of interferon induced protein kinase EIF2AK2 [Source:HGNC Symbol;Acc:HGNC:9438]	PRKRA	protein activator of interferon induced protein kinase EIF2AK2 [Source:HGNC Symbol;Acc:HGNC:9438]	-0.45426655
EMC4	ER membrane protein complex subunit 4 [Source:HGNC Symbol;Acc:HGNC:28032]	EMC4	ER membrane protein complex subunit 4 [Source:HGNC Symbol;Acc:HGNC:28032]	-0.45450106
ENC1	ectodermal-neural cortex 1 [Source:HGNC Symbol;Acc:HGNC:3345]	ENC1	ectodermal-neural cortex 1 [Source:HGNC Symbol;Acc:HGNC:3345]	-0.45484185
ILF2	interleukin enhancer binding factor 2 [Source:HGNC Symbol;Acc:HGNC:6037]	ILF2	interleukin enhancer binding factor 2 [Source:HGNC Symbol;Acc:HGNC:6037]	-0.4549245
VDAC2	voltage dependent anion channel 2 [Source:HGNC Symbol;Acc:HGNC:12672]	VDAC2	voltage dependent anion channel 2 [Source:HGNC Symbol;Acc:HGNC:12672]	-0.45510632
ENDOD1	endonuclease domain containing 1 [Source:HGNC Symbol;Acc:HGNC:29129]	ENDOD1	endonuclease domain containing 1 [Source:HGNC Symbol;Acc:HGNC:29129]	-0.455241
CDC42EP4	CDC42 effector protein 4 [Source:HGNC Symbol;Acc:HGNC:17147]	CDC42EP4	CDC42 effector protein 4 [Source:HGNC Symbol;Acc:HGNC:17147]	-0.4561665
HSPA9	heat shock protein family A (Hsp70) member 9 [Source:HGNC Symbol;Acc:HGNC:5244]	HSPA9	heat shock protein family A (Hsp70) member 9 [Source:HGNC Symbol;Acc:HGNC:5244]	-0.45693734
PMF1	polyamine modulated factor 1 [Source:HGNC Symbol;Acc:HGNC:9112]	PMF1	polyamine modulated factor 1 [Source:HGNC Symbol;Acc:HGNC:9112]	-0.4572206
BTF3L4	basic transcription factor 3 like 4 [Source:HGNC Symbol;Acc:HGNC:30547]	BTF3L4	basic transcription factor 3 like 4 [Source:HGNC Symbol;Acc:HGNC:30547]	-0.45864007
WLS	Wnt ligand secretion mediator [Source:HGNC Symbol;Acc:HGNC:30238]	WLS	Wnt ligand secretion mediator [Source:HGNC Symbol;Acc:HGNC:30238]	-0.45874724
GPC6	glypican 6 [Source:HGNC Symbol;Acc:HGNC:4454]	GPC6	glypican 6 [Source:HGNC Symbol;Acc:HGNC:4454]	-0.45913067
NDUFAB1	NADH:ubiquinone oxidoreductase subunit AB1 [Source:HGNC Symbol;Acc:HGNC:7694]	NDUFAB1	NADH:ubiquinone oxidoreductase subunit AB1 [Source:HGNC Symbol;Acc:HGNC:7694]	-0.45980093
C19orf53	chromosome 19 open reading frame 53 [Source:HGNC Symbol;Acc:HGNC:24991]	C19orf53	chromosome 19 open reading frame 53 [Source:HGNC Symbol;Acc:HGNC:24991]	-0.460251
BNIP3L	BCL2 interacting protein 3 like [Source:HGNC Symbol;Acc:HGNC:1085]	BNIP3L	BCL2 interacting protein 3 like [Source:HGNC Symbol;Acc:HGNC:1085]	-0.46214342
PPP1R3B	protein phosphatase 1 regulatory subunit 3B [Source:HGNC Symbol;Acc:HGNC:14942]	PPP1R3B	protein phosphatase 1 regulatory subunit 3B [Source:HGNC Symbol;Acc:HGNC:14942]	-0.4623178
MATR3	matrin 3 [Source:HGNC Symbol;Acc:HGNC:6912]	MATR3	matrin 3 [Source:HGNC Symbol;Acc:HGNC:6912]	-0.46482402
SMS	spermine synthase [Source:HGNC Symbol;Acc:HGNC:11123]	SMS	spermine synthase [Source:HGNC Symbol;Acc:HGNC:11123]	-0.46514457
UQCR10	ubiquinol-cytochrome c reductase, complex III subunit X [Source:HGNC Symbol;Acc:HGNC:30863]	UQCR10	ubiquinol-cytochrome c reductase, complex III subunit X [Source:HGNC Symbol;Acc:HGNC:30863]	-0.46604544
NR4A2	nuclear receptor subfamily 4 group A member 2 [Source:HGNC Symbol;Acc:HGNC:7981]	NR4A2	nuclear receptor subfamily 4 group A member 2 [Source:HGNC Symbol;Acc:HGNC:7981]	-0.4668199
SMARCA5	SWI/SNF related, matrix associated, actin dependent regulator of chromatin, subfamily a, member 5 [Source:HGNC Symbol;Acc:HGNC:11101]	SMARCA5	SWI/SNF related, matrix associated, actin dependent regulator of chromatin, subfamily a, member 5 [Source:HGNC Symbol;Acc:HGNC:11101]	-0.46690923
GNG12	G protein subunit gamma 12 [Source:HGNC Symbol;Acc:HGNC:19663]	GNG12	G protein subunit gamma 12 [Source:HGNC Symbol;Acc:HGNC:19663]	-0.46692815
EIF3H	eukaryotic translation initiation factor 3 subunit H [Source:HGNC Symbol;Acc:HGNC:3273]	EIF3H	eukaryotic translation initiation factor 3 subunit H [Source:HGNC Symbol;Acc:HGNC:3273]	-0.46731266
EDF1	endothelial differentiation related factor 1 [Source:HGNC Symbol;Acc:HGNC:3164]	EDF1	endothelial differentiation related factor 1 [Source:HGNC Symbol;Acc:HGNC:3164]	-0.46744603
POLR2I	RNA polymerase II subunit I [Source:HGNC Symbol;Acc:HGNC:9196]	POLR2I	RNA polymerase II subunit I [Source:HGNC Symbol;Acc:HGNC:9196]	-0.46814126
TSPYL2	TSPY like 2 [Source:HGNC Symbol;Acc:HGNC:24358]	TSPYL2	TSPY like 2 [Source:HGNC Symbol;Acc:HGNC:24358]	-0.46851087
TEAD2	TEA domain transcription factor 2 [Source:HGNC Symbol;Acc:HGNC:11715]	TEAD2	TEA domain transcription factor 2 [Source:HGNC Symbol;Acc:HGNC:11715]	-0.46851277
ZNF329	zinc finger protein 329 [Source:HGNC Symbol;Acc:HGNC:14209]	ZNF329	zinc finger protein 329 [Source:HGNC Symbol;Acc:HGNC:14209]	-0.4689377
BLTP3B	bridge-like lipid transfer protein family member 3B [Source:HGNC Symbol;Acc:HGNC:29102]	null	null	-0.46904528
RBKS	ribokinase [Source:HGNC Symbol;Acc:HGNC:30325]	RBKS	ribokinase [Source:HGNC Symbol;Acc:HGNC:30325]	-0.46987727
TRMT112	tRNA methyltransferase activator subunit 11-2 [Source:HGNC Symbol;Acc:HGNC:26940]	TRMT112	tRNA methyltransferase activator subunit 11-2 [Source:HGNC Symbol;Acc:HGNC:26940]	-0.47162375
DEDD2	death effector domain containing 2 [Source:HGNC Symbol;Acc:HGNC:24450]	DEDD2	death effector domain containing 2 [Source:HGNC Symbol;Acc:HGNC:24450]	-0.47167045
SUMO2	small ubiquitin like modifier 2 [Source:HGNC Symbol;Acc:HGNC:11125]	SUMO2	small ubiquitin like modifier 2 [Source:HGNC Symbol;Acc:HGNC:11125]	-0.4725944
EIF4B	eukaryotic translation initiation factor 4B [Source:HGNC Symbol;Acc:HGNC:3285]	EIF4B	eukaryotic translation initiation factor 4B [Source:HGNC Symbol;Acc:HGNC:3285]	-0.47407672
CDKN1A	cyclin dependent kinase inhibitor 1A [Source:HGNC Symbol;Acc:HGNC:1784]	CDKN1A	cyclin dependent kinase inhibitor 1A [Source:HGNC Symbol;Acc:HGNC:1784]	-0.47410932
CCT4	chaperonin containing TCP1 subunit 4 [Source:HGNC Symbol;Acc:HGNC:1617]	CCT4	chaperonin containing TCP1 subunit 4 [Source:HGNC Symbol;Acc:HGNC:1617]	-0.474859
RFX8	regulatory factor X8 [Source:HGNC Symbol;Acc:HGNC:37253]	RFX8	regulatory factor X8 [Source:HGNC Symbol;Acc:HGNC:37253]	-0.47500983
UQCRQ	ubiquinol-cytochrome c reductase complex III subunit VII [Source:HGNC Symbol;Acc:HGNC:29594]	UQCRQ	ubiquinol-cytochrome c reductase complex III subunit VII [Source:HGNC Symbol;Acc:HGNC:29594]	-0.47547215
MRPS15	mitochondrial ribosomal protein S15 [Source:HGNC Symbol;Acc:HGNC:14504]	MRPS15	mitochondrial ribosomal protein S15 [Source:HGNC Symbol;Acc:HGNC:14504]	-0.47550118
RBMXL1	RBMX like 1 [Source:HGNC Symbol;Acc:HGNC:25073]	RBMXL1	RBMX like 1 [Source:HGNC Symbol;Acc:HGNC:25073]	-0.47570133
COPS4	COP9 signalosome subunit 4 [Source:HGNC Symbol;Acc:HGNC:16702]	COPS4	COP9 signalosome subunit 4 [Source:HGNC Symbol;Acc:HGNC:16702]	-0.47597253
TRIAP1	TP53 regulated inhibitor of apoptosis 1 [Source:HGNC Symbol;Acc:HGNC:26937]	TRIAP1	TP53 regulated inhibitor of apoptosis 1 [Source:HGNC Symbol;Acc:HGNC:26937]	-0.47655085
YIPF5	Yip1 domain family member 5 [Source:HGNC Symbol;Acc:HGNC:24877]	YIPF5	Yip1 domain family member 5 [Source:HGNC Symbol;Acc:HGNC:24877]	-0.47674146
PTPRG	protein tyrosine phosphatase receptor type G [Source:HGNC Symbol;Acc:HGNC:9671]	PTPRG	protein tyrosine phosphatase receptor type G [Source:HGNC Symbol;Acc:HGNC:9671]	-0.47684613
TIAM1	TIAM Rac1 associated GEF 1 [Source:HGNC Symbol;Acc:HGNC:11805]	TIAM1	TIAM Rac1 associated GEF 1 [Source:HGNC Symbol;Acc:HGNC:11805]	-0.47716504
ROMO1	reactive oxygen species modulator 1 [Source:HGNC Symbol;Acc:HGNC:16185]	ROMO1	reactive oxygen species modulator 1 [Source:HGNC Symbol;Acc:HGNC:16185]	-0.4773737
COIL	coilin [Source:HGNC Symbol;Acc:HGNC:2184]	COIL	coilin [Source:HGNC Symbol;Acc:HGNC:2184]	-0.47789648
SDC2	syndecan 2 [Source:HGNC Symbol;Acc:HGNC:10659]	SDC2	syndecan 2 [Source:HGNC Symbol;Acc:HGNC:10659]	-0.47809353
SMIM20	small integral membrane protein 20 [Source:HGNC Symbol;Acc:HGNC:37260]	SMIM20	small integral membrane protein 20 [Source:HGNC Symbol;Acc:HGNC:37260]	-0.47875986
MRPL11	mitochondrial ribosomal protein L11 [Source:HGNC Symbol;Acc:HGNC:14042]	MRPL11	mitochondrial ribosomal protein L11 [Source:HGNC Symbol;Acc:HGNC:14042]	-0.47877142
PXDC1	PX domain containing 1 [Source:HGNC Symbol;Acc:HGNC:21361]	PXDC1	PX domain containing 1 [Source:HGNC Symbol;Acc:HGNC:21361]	-0.47915986
NUTF2	nuclear transport factor 2 [Source:HGNC Symbol;Acc:HGNC:13722]	NUTF2	nuclear transport factor 2 [Source:HGNC Symbol;Acc:HGNC:13722]	-0.4802228
NHP2	NHP2 ribonucleoprotein [Source:HGNC Symbol;Acc:HGNC:14377]	NHP2	NHP2 ribonucleoprotein [Source:HGNC Symbol;Acc:HGNC:14377]	-0.48026508
TPST1	tyrosylprotein sulfotransferase 1 [Source:HGNC Symbol;Acc:HGNC:12020]	TPST1	tyrosylprotein sulfotransferase 1 [Source:HGNC Symbol;Acc:HGNC:12020]	-0.48107806
COL6A1	collagen type VI alpha 1 chain [Source:HGNC Symbol;Acc:HGNC:2211]	COL6A1	collagen type VI alpha 1 chain [Source:HGNC Symbol;Acc:HGNC:2211]	-0.48139572
ALG5	ALG5 dolichyl-phosphate beta-glucosyltransferase [Source:HGNC Symbol;Acc:HGNC:20266]	ALG5	ALG5 dolichyl-phosphate beta-glucosyltransferase [Source:HGNC Symbol;Acc:HGNC:20266]	-0.48143846
GADD45GIP1	GADD45G interacting protein 1 [Source:HGNC Symbol;Acc:HGNC:29996]	GADD45GIP1	GADD45G interacting protein 1 [Source:HGNC Symbol;Acc:HGNC:29996]	-0.48144534
COX17	cytochrome c oxidase copper chaperone COX17 [Source:HGNC Symbol;Acc:HGNC:2264]	COX17	cytochrome c oxidase copper chaperone COX17 [Source:HGNC Symbol;Acc:HGNC:2264]	-0.48211452
TMEM14B	transmembrane protein 14B [Source:HGNC Symbol;Acc:HGNC:21384]	TMEM14B	transmembrane protein 14B [Source:HGNC Symbol;Acc:HGNC:21384]	-0.4821751
MOAP1	modulator of apoptosis 1 [Source:HGNC Symbol;Acc:HGNC:16658]	MOAP1	modulator of apoptosis 1 [Source:HGNC Symbol;Acc:HGNC:16658]	-0.4828862
DUSP23	dual specificity phosphatase 23 [Source:HGNC Symbol;Acc:HGNC:21480]	DUSP23	dual specificity phosphatase 23 [Source:HGNC Symbol;Acc:HGNC:21480]	-0.4829382
HBEGF	heparin binding EGF like growth factor [Source:HGNC Symbol;Acc:HGNC:3059]	HBEGF	heparin binding EGF like growth factor [Source:HGNC Symbol;Acc:HGNC:3059]	-0.48309982
LIN7C	lin-7 homolog C, crumbs cell polarity complex component [Source:HGNC Symbol;Acc:HGNC:17789]	LIN7C	lin-7 homolog C, crumbs cell polarity complex component [Source:HGNC Symbol;Acc:HGNC:17789]	-0.48328713
MAF	MAF bZIP transcription factor [Source:HGNC Symbol;Acc:HGNC:6776]	MAF	MAF bZIP transcription factor [Source:HGNC Symbol;Acc:HGNC:6776]	-0.48333198
AIF1	allograft inflammatory factor 1 [Source:HGNC Symbol;Acc:HGNC:352]	AIF1	allograft inflammatory factor 1 [Source:HGNC Symbol;Acc:HGNC:352]	-0.48388898
CMTM2	CKLF like MARVEL transmembrane domain containing 2 [Source:HGNC Symbol;Acc:HGNC:19173]	CMTM2	CKLF like MARVEL transmembrane domain containing 2 [Source:HGNC Symbol;Acc:HGNC:19173]	-0.4840812
YBX1	Y-box binding protein 1 [Source:HGNC Symbol;Acc:HGNC:8014]	YBX1	Y-box binding protein 1 [Source:HGNC Symbol;Acc:HGNC:8014]	-0.4849215
BZW1	basic leucine zipper and W2 domains 1 [Source:HGNC Symbol;Acc:HGNC:18380]	BZW1	basic leucine zipper and W2 domains 1 [Source:HGNC Symbol;Acc:HGNC:18380]	-0.486891
LITAF	lipopolysaccharide induced TNF factor [Source:HGNC Symbol;Acc:HGNC:16841]	LITAF	lipopolysaccharide induced TNF factor [Source:HGNC Symbol;Acc:HGNC:16841]	-0.48700044
LMAN2	lectin, mannose binding 2 [Source:HGNC Symbol;Acc:HGNC:16986]	LMAN2	lectin, mannose binding 2 [Source:HGNC Symbol;Acc:HGNC:16986]	-0.48735315
PEBP1	phosphatidylethanolamine binding protein 1 [Source:HGNC Symbol;Acc:HGNC:8630]	PEBP1	phosphatidylethanolamine binding protein 1 [Source:HGNC Symbol;Acc:HGNC:8630]	-0.48808745
KHDRBS3	KH RNA binding domain containing, signal transduction associated 3 [Source:HGNC Symbol;Acc:HGNC:18117]	KHDRBS3	KH RNA binding domain containing, signal transduction associated 3 [Source:HGNC Symbol;Acc:HGNC:18117]	-0.48857296
NELFE	negative elongation factor complex member E [Source:HGNC Symbol;Acc:HGNC:13974]	NELFE	negative elongation factor complex member E [Source:HGNC Symbol;Acc:HGNC:13974]	-0.4890438
AZIN1	antizyme inhibitor 1 [Source:HGNC Symbol;Acc:HGNC:16432]	AZIN1	antizyme inhibitor 1 [Source:HGNC Symbol;Acc:HGNC:16432]	-0.4893062
GINM1	glycosylated integral membrane protein 1 [Source:HGNC Symbol;Acc:HGNC:21074]	GINM1	glycosylated integral membrane protein 1 [Source:HGNC Symbol;Acc:HGNC:21074]	-0.49004278
NDUFAF2	NADH:ubiquinone oxidoreductase complex assembly factor 2 [Source:HGNC Symbol;Acc:HGNC:28086]	NDUFAF2	NADH:ubiquinone oxidoreductase complex assembly factor 2 [Source:HGNC Symbol;Acc:HGNC:28086]	-0.4906339
RNF139	ring finger protein 139 [Source:HGNC Symbol;Acc:HGNC:17023]	RNF139	ring finger protein 139 [Source:HGNC Symbol;Acc:HGNC:17023]	-0.49143472
ARHGEF12	Rho guanine nucleotide exchange factor 12 [Source:HGNC Symbol;Acc:HGNC:14193]	ARHGEF12	Rho guanine nucleotide exchange factor 12 [Source:HGNC Symbol;Acc:HGNC:14193]	-0.49160603
NAA38	N-alpha-acetyltransferase 38, NatC auxiliary subunit [Source:HGNC Symbol;Acc:HGNC:28212]	NAA38	N-alpha-acetyltransferase 38, NatC auxiliary subunit [Source:HGNC Symbol;Acc:HGNC:28212]	-0.49195567
YWHAQ	tyrosine 3-monooxygenase/tryptophan 5-monooxygenase activation protein theta [Source:HGNC Symbol;Acc:HGNC:12854]	YWHAQ	tyrosine 3-monooxygenase/tryptophan 5-monooxygenase activation protein theta [Source:HGNC Symbol;Acc:HGNC:12854]	-0.4929496
HS6ST2	heparan sulfate 6-O-sulfotransferase 2 [Source:HGNC Symbol;Acc:HGNC:19133]	HS6ST2	heparan sulfate 6-O-sulfotransferase 2 [Source:HGNC Symbol;Acc:HGNC:19133]	-0.49401498
FAM171A1	family with sequence similarity 171 member A1 [Source:HGNC Symbol;Acc:HGNC:23522]	FAM171A1	family with sequence similarity 171 member A1 [Source:HGNC Symbol;Acc:HGNC:23522]	-0.49485216
VRK1	VRK serine/threonine kinase 1 [Source:HGNC Symbol;Acc:HGNC:12718]	VRK1	VRK serine/threonine kinase 1 [Source:HGNC Symbol;Acc:HGNC:12718]	-0.4949499
PNP	purine nucleoside phosphorylase [Source:HGNC Symbol;Acc:HGNC:7892]	PNP	purine nucleoside phosphorylase [Source:HGNC Symbol;Acc:HGNC:7892]	-0.49516162
PDIA3	protein disulfide isomerase family A member 3 [Source:HGNC Symbol;Acc:HGNC:4606]	PDIA3	protein disulfide isomerase family A member 3 [Source:HGNC Symbol;Acc:HGNC:4606]	-0.49555972
SNX3	sorting nexin 3 [Source:HGNC Symbol;Acc:HGNC:11174]	SNX3	sorting nexin 3 [Source:HGNC Symbol;Acc:HGNC:11174]	-0.49599448
PLAUR	plasminogen activator, urokinase receptor [Source:HGNC Symbol;Acc:HGNC:9053]	PLAUR	plasminogen activator, urokinase receptor [Source:HGNC Symbol;Acc:HGNC:9053]	-0.496242
UTP23	UTP23 small subunit processome component [Source:HGNC Symbol;Acc:HGNC:28224]	UTP23	UTP23 small subunit processome component [Source:HGNC Symbol;Acc:HGNC:28224]	-0.49696052
RAB2A	RAB2A, member RAS oncogene family [Source:HGNC Symbol;Acc:HGNC:9763]	RAB2A	RAB2A, member RAS oncogene family [Source:HGNC Symbol;Acc:HGNC:9763]	-0.49702078
PLOD2	procollagen-lysine,2-oxoglutarate 5-dioxygenase 2 [Source:HGNC Symbol;Acc:HGNC:9082]	PLOD2	procollagen-lysine,2-oxoglutarate 5-dioxygenase 2 [Source:HGNC Symbol;Acc:HGNC:9082]	-0.49849927
PDCL3	phosducin like 3 [Source:HGNC Symbol;Acc:HGNC:28860]	PDCL3	phosducin like 3 [Source:HGNC Symbol;Acc:HGNC:28860]	-0.49870852
BEX1	brain expressed X-linked 1 [Source:HGNC Symbol;Acc:HGNC:1036]	BEX1	brain expressed X-linked 1 [Source:HGNC Symbol;Acc:HGNC:1036]	-0.50004774
RNF11	ring finger protein 11 [Source:HGNC Symbol;Acc:HGNC:10056]	RNF11	ring finger protein 11 [Source:HGNC Symbol;Acc:HGNC:10056]	-0.5001904
PPP1R2	protein phosphatase 1 regulatory inhibitor subunit 2 [Source:HGNC Symbol;Acc:HGNC:9288]	PPP1R2	protein phosphatase 1 regulatory inhibitor subunit 2 [Source:HGNC Symbol;Acc:HGNC:9288]	-0.50105006
BRIX1	biogenesis of ribosomes BRX1 [Source:HGNC Symbol;Acc:HGNC:24170]	BRIX1	biogenesis of ribosomes BRX1 [Source:HGNC Symbol;Acc:HGNC:24170]	-0.5022339
FBXO33	F-box protein 33 [Source:HGNC Symbol;Acc:HGNC:19833]	FBXO33	F-box protein 33 [Source:HGNC Symbol;Acc:HGNC:19833]	-0.5031393
RMND5A	required for meiotic nuclear division 5 homolog A [Source:HGNC Symbol;Acc:HGNC:25850]	RMND5A	required for meiotic nuclear division 5 homolog A [Source:HGNC Symbol;Acc:HGNC:25850]	-0.50361425
CLTC	clathrin heavy chain [Source:HGNC Symbol;Acc:HGNC:2092]	CLTC	clathrin heavy chain [Source:HGNC Symbol;Acc:HGNC:2092]	-0.50422114
HLX	H2.0 like homeobox [Source:HGNC Symbol;Acc:HGNC:4978]	HLX	H2.0 like homeobox [Source:HGNC Symbol;Acc:HGNC:4978]	-0.50437796
EIF2S3	eukaryotic translation initiation factor 2 subunit gamma [Source:HGNC Symbol;Acc:HGNC:3267]	EIF2S3	eukaryotic translation initiation factor 2 subunit gamma [Source:HGNC Symbol;Acc:HGNC:3267]	-0.5045307
APRT	adenine phosphoribosyltransferase [Source:HGNC Symbol;Acc:HGNC:626]	APRT	adenine phosphoribosyltransferase [Source:HGNC Symbol;Acc:HGNC:626]	-0.5048865
MRPL36	mitochondrial ribosomal protein L36 [Source:HGNC Symbol;Acc:HGNC:14490]	MRPL36	mitochondrial ribosomal protein L36 [Source:HGNC Symbol;Acc:HGNC:14490]	-0.50492764
SEC61B	SEC61 translocon subunit beta [Source:HGNC Symbol;Acc:HGNC:16993]	SEC61B	SEC61 translocon subunit beta [Source:HGNC Symbol;Acc:HGNC:16993]	-0.50520295
EXOC3L1	exocyst complex component 3 like 1 [Source:HGNC Symbol;Acc:HGNC:27540]	EXOC3L1	exocyst complex component 3 like 1 [Source:HGNC Symbol;Acc:HGNC:27540]	-0.50638324
SPAG7	sperm associated antigen 7 [Source:HGNC Symbol;Acc:HGNC:11216]	SPAG7	sperm associated antigen 7 [Source:HGNC Symbol;Acc:HGNC:11216]	-0.5068261
VAMP3	vesicle associated membrane protein 3 [Source:HGNC Symbol;Acc:HGNC:12644]	VAMP3	vesicle associated membrane protein 3 [Source:HGNC Symbol;Acc:HGNC:12644]	-0.50725263
TSPAN15	tetraspanin 15 [Source:HGNC Symbol;Acc:HGNC:23298]	TSPAN15	tetraspanin 15 [Source:HGNC Symbol;Acc:HGNC:23298]	-0.50726837
SNAI1	snail family transcriptional repressor 1 [Source:HGNC Symbol;Acc:HGNC:11128]	SNAI1	snail family transcriptional repressor 1 [Source:HGNC Symbol;Acc:HGNC:11128]	-0.5080585
CETN2	centrin 2 [Source:HGNC Symbol;Acc:HGNC:1867]	CETN2	centrin 2 [Source:HGNC Symbol;Acc:HGNC:1867]	-0.50866205
TCEAL4	transcription elongation factor A like 4 [Source:HGNC Symbol;Acc:HGNC:26121]	TCEAL4	transcription elongation factor A like 4 [Source:HGNC Symbol;Acc:HGNC:26121]	-0.5088022
MRPL33	mitochondrial ribosomal protein L33 [Source:HGNC Symbol;Acc:HGNC:14487]	MRPL33	mitochondrial ribosomal protein L33 [Source:HGNC Symbol;Acc:HGNC:14487]	-0.51027787
CDH5	cadherin 5 [Source:HGNC Symbol;Acc:HGNC:1764]	CDH5	cadherin 5 [Source:HGNC Symbol;Acc:HGNC:1764]	-0.5105116
PCDH12	protocadherin 12 [Source:HGNC Symbol;Acc:HGNC:8657]	PCDH12	protocadherin 12 [Source:HGNC Symbol;Acc:HGNC:8657]	-0.511211
MRPS35	mitochondrial ribosomal protein S35 [Source:HGNC Symbol;Acc:HGNC:16635]	MRPS35	mitochondrial ribosomal protein S35 [Source:HGNC Symbol;Acc:HGNC:16635]	-0.5117359
PSMD8	proteasome 26S subunit, non-ATPase 8 [Source:HGNC Symbol;Acc:HGNC:9566]	PSMD8	proteasome 26S subunit, non-ATPase 8 [Source:HGNC Symbol;Acc:HGNC:9566]	-0.51182675
POMP	proteasome maturation protein [Source:HGNC Symbol;Acc:HGNC:20330]	POMP	proteasome maturation protein [Source:HGNC Symbol;Acc:HGNC:20330]	-0.5118927
MED30	mediator complex subunit 30 [Source:HGNC Symbol;Acc:HGNC:23032]	MED30	mediator complex subunit 30 [Source:HGNC Symbol;Acc:HGNC:23032]	-0.5132622
COQ10B	coenzyme Q10B [Source:HGNC Symbol;Acc:HGNC:25819]	COQ10B	coenzyme Q10B [Source:HGNC Symbol;Acc:HGNC:25819]	-0.51339066
GRPEL1	GrpE like 1, mitochondrial [Source:HGNC Symbol;Acc:HGNC:19696]	GRPEL1	GrpE like 1, mitochondrial [Source:HGNC Symbol;Acc:HGNC:19696]	-0.5135098
SBDS	SBDS ribosome maturation factor [Source:HGNC Symbol;Acc:HGNC:19440]	SBDS	SBDS ribosome maturation factor [Source:HGNC Symbol;Acc:HGNC:19440]	-0.51411927
POLR2J	RNA polymerase II subunit J [Source:HGNC Symbol;Acc:HGNC:9197]	POLR2J	RNA polymerase II subunit J [Source:HGNC Symbol;Acc:HGNC:9197]	-0.5150468
ELOF1	elongation factor 1 [Source:HGNC Symbol;Acc:HGNC:28691]	ELOF1	elongation factor 1 [Source:HGNC Symbol;Acc:HGNC:28691]	-0.51578355
CEBPZ	CCAAT enhancer binding protein zeta [Source:HGNC Symbol;Acc:HGNC:24218]	CEBPZ	CCAAT enhancer binding protein zeta [Source:HGNC Symbol;Acc:HGNC:24218]	-0.51761323
CDV3	CDV3 homolog [Source:HGNC Symbol;Acc:HGNC:26928]	CDV3	CDV3 homolog [Source:HGNC Symbol;Acc:HGNC:26928]	-0.5183047
LSM3	LSM3 homolog, U6 small nuclear RNA and mRNA degradation associated [Source:HGNC Symbol;Acc:HGNC:17874]	LSM3	LSM3 homolog, U6 small nuclear RNA and mRNA degradation associated [Source:HGNC Symbol;Acc:HGNC:17874]	-0.51904684
PNPLA8	patatin like phospholipase domain containing 8 [Source:HGNC Symbol;Acc:HGNC:28900]	PNPLA8	patatin like phospholipase domain containing 8 [Source:HGNC Symbol;Acc:HGNC:28900]	-0.5196923
NDUFS6	NADH:ubiquinone oxidoreductase subunit S6 [Source:HGNC Symbol;Acc:HGNC:7713]	NDUFS6	NADH:ubiquinone oxidoreductase subunit S6 [Source:HGNC Symbol;Acc:HGNC:7713]	-0.52027196
ID3	inhibitor of DNA binding 3 [Source:HGNC Symbol;Acc:HGNC:5362]	ID3	inhibitor of DNA binding 3 [Source:HGNC Symbol;Acc:HGNC:5362]	-0.52035385
PPIC	peptidylprolyl isomerase C [Source:HGNC Symbol;Acc:HGNC:9256]	PPIC	peptidylprolyl isomerase C [Source:HGNC Symbol;Acc:HGNC:9256]	-0.52165955
CDC42	cell division cycle 42 [Source:HGNC Symbol;Acc:HGNC:1736]	CDC42	cell division cycle 42 [Source:HGNC Symbol;Acc:HGNC:1736]	-0.5225191
EIF3G	eukaryotic translation initiation factor 3 subunit G [Source:HGNC Symbol;Acc:HGNC:3274]	EIF3G	eukaryotic translation initiation factor 3 subunit G [Source:HGNC Symbol;Acc:HGNC:3274]	-0.5232424
PDZD8	PDZ domain containing 8 [Source:HGNC Symbol;Acc:HGNC:26974]	PDZD8	PDZ domain containing 8 [Source:HGNC Symbol;Acc:HGNC:26974]	-0.52347416
AP2S1	adaptor related protein complex 2 subunit sigma 1 [Source:HGNC Symbol;Acc:HGNC:565]	AP2S1	adaptor related protein complex 2 subunit sigma 1 [Source:HGNC Symbol;Acc:HGNC:565]	-0.523955
MRPL21	mitochondrial ribosomal protein L21 [Source:HGNC Symbol;Acc:HGNC:14479]	MRPL21	mitochondrial ribosomal protein L21 [Source:HGNC Symbol;Acc:HGNC:14479]	-0.5251886
UBA52	ubiquitin A-52 residue ribosomal protein fusion product 1 [Source:HGNC Symbol;Acc:HGNC:12458]	UBA52	ubiquitin A-52 residue ribosomal protein fusion product 1 [Source:HGNC Symbol;Acc:HGNC:12458]	-0.52570075
EIF3E	eukaryotic translation initiation factor 3 subunit E [Source:HGNC Symbol;Acc:HGNC:3277]	EIF3E	eukaryotic translation initiation factor 3 subunit E [Source:HGNC Symbol;Acc:HGNC:3277]	-0.52597165
COX7C	cytochrome c oxidase subunit 7C [Source:HGNC Symbol;Acc:HGNC:2292]	COX7C	cytochrome c oxidase subunit 7C [Source:HGNC Symbol;Acc:HGNC:2292]	-0.52714926
OSER1	oxidative stress responsive serine rich 1 [Source:HGNC Symbol;Acc:HGNC:16105]	OSER1	oxidative stress responsive serine rich 1 [Source:HGNC Symbol;Acc:HGNC:16105]	-0.52905047
POP7	POP7 homolog, ribonuclease P/MRP subunit [Source:HGNC Symbol;Acc:HGNC:19949]	POP7	POP7 homolog, ribonuclease P/MRP subunit [Source:HGNC Symbol;Acc:HGNC:19949]	-0.5298025
NACA	nascent polypeptide associated complex subunit alpha [Source:HGNC Symbol;Acc:HGNC:7629]	NACA	nascent polypeptide associated complex subunit alpha [Source:HGNC Symbol;Acc:HGNC:7629]	-0.5298456
CDC5L	cell division cycle 5 like [Source:HGNC Symbol;Acc:HGNC:1743]	CDC5L	cell division cycle 5 like [Source:HGNC Symbol;Acc:HGNC:1743]	-0.53033066
STC2	stanniocalcin 2 [Source:HGNC Symbol;Acc:HGNC:11374]	STC2	stanniocalcin 2 [Source:HGNC Symbol;Acc:HGNC:11374]	-0.53060305
PPIB	peptidylprolyl isomerase B [Source:HGNC Symbol;Acc:HGNC:9255]	PPIB	peptidylprolyl isomerase B [Source:HGNC Symbol;Acc:HGNC:9255]	-0.5309203
GADD45B	growth arrest and DNA damage inducible beta [Source:HGNC Symbol;Acc:HGNC:4096]	GADD45B	growth arrest and DNA damage inducible beta [Source:HGNC Symbol;Acc:HGNC:4096]	-0.5315231
IGBP1	immunoglobulin binding protein 1 [Source:HGNC Symbol;Acc:HGNC:5461]	IGBP1	immunoglobulin binding protein 1 [Source:HGNC Symbol;Acc:HGNC:5461]	-0.5319665
COPS2	COP9 signalosome subunit 2 [Source:HGNC Symbol;Acc:HGNC:30747]	COPS2	COP9 signalosome subunit 2 [Source:HGNC Symbol;Acc:HGNC:30747]	-0.5333316
TMED7	transmembrane p24 trafficking protein 7 [Source:HGNC Symbol;Acc:HGNC:24253]	TMED7	transmembrane p24 trafficking protein 7 [Source:HGNC Symbol;Acc:HGNC:24253]	-0.5350513
GALNT1	polypeptide N-acetylgalactosaminyltransferase 1 [Source:HGNC Symbol;Acc:HGNC:4123]	GALNT1	polypeptide N-acetylgalactosaminyltransferase 1 [Source:HGNC Symbol;Acc:HGNC:4123]	-0.5361405
TOB1	transducer of ERBB2, 1 [Source:HGNC Symbol;Acc:HGNC:11979]	TOB1	transducer of ERBB2, 1 [Source:HGNC Symbol;Acc:HGNC:11979]	-0.5362998
SEC61G	SEC61 translocon subunit gamma [Source:HGNC Symbol;Acc:HGNC:18277]	SEC61G	SEC61 translocon subunit gamma [Source:HGNC Symbol;Acc:HGNC:18277]	-0.5375848
RIN2	Ras and Rab interactor 2 [Source:HGNC Symbol;Acc:HGNC:18750]	RIN2	Ras and Rab interactor 2 [Source:HGNC Symbol;Acc:HGNC:18750]	-0.53856266
DUSP12	dual specificity phosphatase 12 [Source:HGNC Symbol;Acc:HGNC:3067]	DUSP12	dual specificity phosphatase 12 [Source:HGNC Symbol;Acc:HGNC:3067]	-0.539142
SERTAD1	SERTA domain containing 1 [Source:HGNC Symbol;Acc:HGNC:17932]	SERTAD1	SERTA domain containing 1 [Source:HGNC Symbol;Acc:HGNC:17932]	-0.5402713
STK17B	serine/threonine kinase 17b [Source:HGNC Symbol;Acc:HGNC:11396]	STK17B	serine/threonine kinase 17b [Source:HGNC Symbol;Acc:HGNC:11396]	-0.5402795
EEF1B2	eukaryotic translation elongation factor 1 beta 2 [Source:HGNC Symbol;Acc:HGNC:3208]	EEF1B2	eukaryotic translation elongation factor 1 beta 2 [Source:HGNC Symbol;Acc:HGNC:3208]	-0.5402935
IFI27L2	interferon alpha inducible protein 27 like 2 [Source:HGNC Symbol;Acc:HGNC:19753]	IFI27L2	interferon alpha inducible protein 27 like 2 [Source:HGNC Symbol;Acc:HGNC:19753]	-0.54053855
SLIRP	SRA stem-loop interacting RNA binding protein [Source:HGNC Symbol;Acc:HGNC:20495]	SLIRP	SRA stem-loop interacting RNA binding protein [Source:HGNC Symbol;Acc:HGNC:20495]	-0.5413088
RAB33B	RAB33B, member RAS oncogene family [Source:HGNC Symbol;Acc:HGNC:16075]	RAB33B	RAB33B, member RAS oncogene family [Source:HGNC Symbol;Acc:HGNC:16075]	-0.5415896
COPE	COPI coat complex subunit epsilon [Source:HGNC Symbol;Acc:HGNC:2234]	COPE	COPI coat complex subunit epsilon [Source:HGNC Symbol;Acc:HGNC:2234]	-0.5440326
PAIP1	poly(A) binding protein interacting protein 1 [Source:HGNC Symbol;Acc:HGNC:16945]	PAIP1	poly(A) binding protein interacting protein 1 [Source:HGNC Symbol;Acc:HGNC:16945]	-0.5449523
POLR2K	RNA polymerase II, I and III subunit K [Source:HGNC Symbol;Acc:HGNC:9198]	POLR2K	RNA polymerase II, I and III subunit K [Source:HGNC Symbol;Acc:HGNC:9198]	-0.54503906
DPM3	dolichyl-phosphate mannosyltransferase subunit 3, regulatory [Source:HGNC Symbol;Acc:HGNC:3007]	DPM3	dolichyl-phosphate mannosyltransferase subunit 3, regulatory [Source:HGNC Symbol;Acc:HGNC:3007]	-0.54523194
RSL24D1	ribosomal L24 domain containing 1 [Source:HGNC Symbol;Acc:HGNC:18479]	RSL24D1	ribosomal L24 domain containing 1 [Source:HGNC Symbol;Acc:HGNC:18479]	-0.5467881
FCGRT	Fc gamma receptor and transporter [Source:HGNC Symbol;Acc:HGNC:3621]	FCGRT	Fc gamma receptor and transporter [Source:HGNC Symbol;Acc:HGNC:3621]	-0.54728293
PLVAP	plasmalemma vesicle associated protein [Source:HGNC Symbol;Acc:HGNC:13635]	PLVAP	plasmalemma vesicle associated protein [Source:HGNC Symbol;Acc:HGNC:13635]	-0.54778236
LAMTOR5	late endosomal/lysosomal adaptor, MAPK and MTOR activator 5 [Source:HGNC Symbol;Acc:HGNC:17955]	LAMTOR5	late endosomal/lysosomal adaptor, MAPK and MTOR activator 5 [Source:HGNC Symbol;Acc:HGNC:17955]	-0.5479614
TOMM7	translocase of outer mitochondrial membrane 7 [Source:HGNC Symbol;Acc:HGNC:21648]	TOMM7	translocase of outer mitochondrial membrane 7 [Source:HGNC Symbol;Acc:HGNC:21648]	-0.550475
FAM171B	family with sequence similarity 171 member B [Source:HGNC Symbol;Acc:HGNC:29412]	FAM171B	family with sequence similarity 171 member B [Source:HGNC Symbol;Acc:HGNC:29412]	-0.55120593
UQCRH	ubiquinol-cytochrome c reductase hinge protein [Source:HGNC Symbol;Acc:HGNC:12590]	UQCRH	ubiquinol-cytochrome c reductase hinge protein [Source:HGNC Symbol;Acc:HGNC:12590]	-0.5512347
NDUFB7	NADH:ubiquinone oxidoreductase subunit B7 [Source:HGNC Symbol;Acc:HGNC:7702]	NDUFB7	NADH:ubiquinone oxidoreductase subunit B7 [Source:HGNC Symbol;Acc:HGNC:7702]	-0.5525653
PNRC1	proline rich nuclear receptor coactivator 1 [Source:HGNC Symbol;Acc:HGNC:17278]	PNRC1	proline rich nuclear receptor coactivator 1 [Source:HGNC Symbol;Acc:HGNC:17278]	-0.5531007
NDUFA13	NADH:ubiquinone oxidoreductase subunit A13 [Source:HGNC Symbol;Acc:HGNC:17194]	NDUFA13	NADH:ubiquinone oxidoreductase subunit A13 [Source:HGNC Symbol;Acc:HGNC:17194]	-0.55369675
ALDOC	aldolase, fructose-bisphosphate C [Source:HGNC Symbol;Acc:HGNC:418]	ALDOC	aldolase, fructose-bisphosphate C [Source:HGNC Symbol;Acc:HGNC:418]	-0.5548139
HIGD2A	HIG1 hypoxia inducible domain family member 2A [Source:HGNC Symbol;Acc:HGNC:28311]	HIGD2A	HIG1 hypoxia inducible domain family member 2A [Source:HGNC Symbol;Acc:HGNC:28311]	-0.55506307
DNAJB9	DnaJ heat shock protein family (Hsp40) member B9 [Source:HGNC Symbol;Acc:HGNC:6968]	DNAJB9	DnaJ heat shock protein family (Hsp40) member B9 [Source:HGNC Symbol;Acc:HGNC:6968]	-0.5550846
TMA7	translation machinery associated 7 homolog [Source:HGNC Symbol;Acc:HGNC:26932]	TMA7	translation machinery associated 7 homolog [Source:HGNC Symbol;Acc:HGNC:26932]	-0.5563833
NDUFA6	NADH:ubiquinone oxidoreductase subunit A6 [Source:HGNC Symbol;Acc:HGNC:7690]	NDUFA6	NADH:ubiquinone oxidoreductase subunit A6 [Source:HGNC Symbol;Acc:HGNC:7690]	-0.55649775
CDKN2AIPNL	CDKN2A interacting protein N-terminal like [Source:HGNC Symbol;Acc:HGNC:30545]	CDKN2AIPNL	CDKN2A interacting protein N-terminal like [Source:HGNC Symbol;Acc:HGNC:30545]	-0.55650103
RPL5	ribosomal protein L5 [Source:HGNC Symbol;Acc:HGNC:10360]	RPL5	ribosomal protein L5 [Source:HGNC Symbol;Acc:HGNC:10360]	-0.55721545
TCEAL8	transcription elongation factor A like 8 [Source:HGNC Symbol;Acc:HGNC:28683]	TCEAL8	transcription elongation factor A like 8 [Source:HGNC Symbol;Acc:HGNC:28683]	-0.55768764
SERF2	small EDRK-rich factor 2 [Source:HGNC Symbol;Acc:HGNC:10757]	SERF2	small EDRK-rich factor 2 [Source:HGNC Symbol;Acc:HGNC:10757]	-0.5584217
RHEB	Ras homolog, mTORC1 binding [Source:HGNC Symbol;Acc:HGNC:10011]	RHEB	Ras homolog, mTORC1 binding [Source:HGNC Symbol;Acc:HGNC:10011]	-0.5585173
BOLA3	bolA family member 3 [Source:HGNC Symbol;Acc:HGNC:24415]	BOLA3	bolA family member 3 [Source:HGNC Symbol;Acc:HGNC:24415]	-0.56065
PHF5A	PHD finger protein 5A [Source:HGNC Symbol;Acc:HGNC:18000]	PHF5A	PHD finger protein 5A [Source:HGNC Symbol;Acc:HGNC:18000]	-0.5607812
NPY	neuropeptide Y [Source:HGNC Symbol;Acc:HGNC:7955]	NPY	neuropeptide Y [Source:HGNC Symbol;Acc:HGNC:7955]	-0.5619805
CCDC43	coiled-coil domain containing 43 [Source:HGNC Symbol;Acc:HGNC:26472]	CCDC43	coiled-coil domain containing 43 [Source:HGNC Symbol;Acc:HGNC:26472]	-0.56250054
BCL7C	BAF chromatin remodeling complex subunit BCL7C [Source:HGNC Symbol;Acc:HGNC:1006]	BCL7C	BAF chromatin remodeling complex subunit BCL7C [Source:HGNC Symbol;Acc:HGNC:1006]	-0.5629254
TBC1D9	TBC1 domain family member 9 [Source:HGNC Symbol;Acc:HGNC:21710]	TBC1D9	TBC1 domain family member 9 [Source:HGNC Symbol;Acc:HGNC:21710]	-0.5641993
PPM1D	protein phosphatase, Mg2+/Mn2+ dependent 1D [Source:HGNC Symbol;Acc:HGNC:9277]	PPM1D	protein phosphatase, Mg2+/Mn2+ dependent 1D [Source:HGNC Symbol;Acc:HGNC:9277]	-0.565521
LRRC59	leucine rich repeat containing 59 [Source:HGNC Symbol;Acc:HGNC:28817]	LRRC59	leucine rich repeat containing 59 [Source:HGNC Symbol;Acc:HGNC:28817]	-0.5680264
TRMT10C	tRNA methyltransferase 10C, mitochondrial RNase P subunit [Source:HGNC Symbol;Acc:HGNC:26022]	TRMT10C	tRNA methyltransferase 10C, mitochondrial RNase P subunit [Source:HGNC Symbol;Acc:HGNC:26022]	-0.5684832
NDUFB10	NADH:ubiquinone oxidoreductase subunit B10 [Source:HGNC Symbol;Acc:HGNC:7696]	NDUFB10	NADH:ubiquinone oxidoreductase subunit B10 [Source:HGNC Symbol;Acc:HGNC:7696]	-0.5685586
DNAJB1	DnaJ heat shock protein family (Hsp40) member B1 [Source:HGNC Symbol;Acc:HGNC:5270]	DNAJB1	DnaJ heat shock protein family (Hsp40) member B1 [Source:HGNC Symbol;Acc:HGNC:5270]	-0.56865835
NXT1	nuclear transport factor 2 like export factor 1 [Source:HGNC Symbol;Acc:HGNC:15913]	NXT1	nuclear transport factor 2 like export factor 1 [Source:HGNC Symbol;Acc:HGNC:15913]	-0.5717915
PEMT	phosphatidylethanolamine N-methyltransferase [Source:HGNC Symbol;Acc:HGNC:8830]	PEMT	phosphatidylethanolamine N-methyltransferase [Source:HGNC Symbol;Acc:HGNC:8830]	-0.5724368
CDK7	cyclin dependent kinase 7 [Source:HGNC Symbol;Acc:HGNC:1778]	CDK7	cyclin dependent kinase 7 [Source:HGNC Symbol;Acc:HGNC:1778]	-0.57262456
RPL10	ribosomal protein L10 [Source:HGNC Symbol;Acc:HGNC:10298]	RPL10	ribosomal protein L10 [Source:HGNC Symbol;Acc:HGNC:10298]	-0.5734092
GNAI3	G protein subunit alpha i3 [Source:HGNC Symbol;Acc:HGNC:4387]	GNAI3	G protein subunit alpha i3 [Source:HGNC Symbol;Acc:HGNC:4387]	-0.5754673
EHD4	EH domain containing 4 [Source:HGNC Symbol;Acc:HGNC:3245]	EHD4	EH domain containing 4 [Source:HGNC Symbol;Acc:HGNC:3245]	-0.5765097
NDUFC1	NADH:ubiquinone oxidoreductase subunit C1 [Source:HGNC Symbol;Acc:HGNC:7705]	NDUFC1	NADH:ubiquinone oxidoreductase subunit C1 [Source:HGNC Symbol;Acc:HGNC:7705]	-0.5770432
MT1X	metallothionein 1X [Source:HGNC Symbol;Acc:HGNC:7405]	MT1X	metallothionein 1X [Source:HGNC Symbol;Acc:HGNC:7405]	-0.5794237
SUB1	SUB1 regulator of transcription [Source:HGNC Symbol;Acc:HGNC:19985]	SUB1	SUB1 regulator of transcription [Source:HGNC Symbol;Acc:HGNC:19985]	-0.5794472
NT5C3B	5'-nucleotidase, cytosolic IIIB [Source:HGNC Symbol;Acc:HGNC:28300]	NT5C3B	5'-nucleotidase, cytosolic IIIB [Source:HGNC Symbol;Acc:HGNC:28300]	-0.58050114
MMADHC	metabolism of cobalamin associated D [Source:HGNC Symbol;Acc:HGNC:25221]	MMADHC	metabolism of cobalamin associated D [Source:HGNC Symbol;Acc:HGNC:25221]	-0.5817956
JOSD1	Josephin domain containing 1 [Source:HGNC Symbol;Acc:HGNC:28953]	JOSD1	Josephin domain containing 1 [Source:HGNC Symbol;Acc:HGNC:28953]	-0.5831046
SNRPG	small nuclear ribonucleoprotein polypeptide G [Source:HGNC Symbol;Acc:HGNC:11163]	SNRPG	small nuclear ribonucleoprotein polypeptide G [Source:HGNC Symbol;Acc:HGNC:11163]	-0.585202
C1D	C1D nuclear receptor corepressor [Source:HGNC Symbol;Acc:HGNC:29911]	C1D	C1D nuclear receptor corepressor [Source:HGNC Symbol;Acc:HGNC:29911]	-0.58706737
PITHD1	PITH domain containing 1 [Source:HGNC Symbol;Acc:HGNC:25022]	PITHD1	PITH domain containing 1 [Source:HGNC Symbol;Acc:HGNC:25022]	-0.587247
TSPYL1	TSPY like 1 [Source:HGNC Symbol;Acc:HGNC:12382]	TSPYL1	TSPY like 1 [Source:HGNC Symbol;Acc:HGNC:12382]	-0.5889656
NOP10	NOP10 ribonucleoprotein [Source:HGNC Symbol;Acc:HGNC:14378]	NOP10	NOP10 ribonucleoprotein [Source:HGNC Symbol;Acc:HGNC:14378]	-0.5891366
MRPL44	mitochondrial ribosomal protein L44 [Source:HGNC Symbol;Acc:HGNC:16650]	MRPL44	mitochondrial ribosomal protein L44 [Source:HGNC Symbol;Acc:HGNC:16650]	-0.59201247
MMGT1	membrane magnesium transporter 1 [Source:HGNC Symbol;Acc:HGNC:28100]	MMGT1	membrane magnesium transporter 1 [Source:HGNC Symbol;Acc:HGNC:28100]	-0.5933674
ZNF622	zinc finger protein 622 [Source:HGNC Symbol;Acc:HGNC:30958]	ZNF622	zinc finger protein 622 [Source:HGNC Symbol;Acc:HGNC:30958]	-0.5955001
PDK3	pyruvate dehydrogenase kinase 3 [Source:HGNC Symbol;Acc:HGNC:8811]	PDK3	pyruvate dehydrogenase kinase 3 [Source:HGNC Symbol;Acc:HGNC:8811]	-0.59550583
EEF1D	eukaryotic translation elongation factor 1 delta [Source:HGNC Symbol;Acc:HGNC:3211]	EEF1D	eukaryotic translation elongation factor 1 delta [Source:HGNC Symbol;Acc:HGNC:3211]	-0.596128
DKK1	dickkopf WNT signaling pathway inhibitor 1 [Source:HGNC Symbol;Acc:HGNC:2891]	DKK1	dickkopf WNT signaling pathway inhibitor 1 [Source:HGNC Symbol;Acc:HGNC:2891]	-0.5973249
APBB1	amyloid beta precursor protein binding family B member 1 [Source:HGNC Symbol;Acc:HGNC:581]	APBB1	amyloid beta precursor protein binding family B member 1 [Source:HGNC Symbol;Acc:HGNC:581]	-0.5995553
RASGRP3	RAS guanyl releasing protein 3 [Source:HGNC Symbol;Acc:HGNC:14545]	RASGRP3	RAS guanyl releasing protein 3 [Source:HGNC Symbol;Acc:HGNC:14545]	-0.6003016
COX5B	cytochrome c oxidase subunit 5B [Source:HGNC Symbol;Acc:HGNC:2269]	COX5B	cytochrome c oxidase subunit 5B [Source:HGNC Symbol;Acc:HGNC:2269]	-0.6004207
RNF113A	ring finger protein 113A [Source:HGNC Symbol;Acc:HGNC:12974]	RNF113A	ring finger protein 113A [Source:HGNC Symbol;Acc:HGNC:12974]	-0.6014874
MZT2B	mitotic spindle organizing protein 2B [Source:HGNC Symbol;Acc:HGNC:25886]	MZT2B	mitotic spindle organizing protein 2B [Source:HGNC Symbol;Acc:HGNC:25886]	-0.60212016
RPF1	ribosome production factor 1 homolog [Source:HGNC Symbol;Acc:HGNC:30350]	RPF1	ribosome production factor 1 homolog [Source:HGNC Symbol;Acc:HGNC:30350]	-0.60235995
GPX4	glutathione peroxidase 4 [Source:HGNC Symbol;Acc:HGNC:4556]	GPX4	glutathione peroxidase 4 [Source:HGNC Symbol;Acc:HGNC:4556]	-0.6031971
LSM14A	LSM14A mRNA processing body assembly factor [Source:HGNC Symbol;Acc:HGNC:24489]	LSM14A	LSM14A mRNA processing body assembly factor [Source:HGNC Symbol;Acc:HGNC:24489]	-0.60367584
MOB1A	MOB kinase activator 1A [Source:HGNC Symbol;Acc:HGNC:16015]	MOB1A	MOB kinase activator 1A [Source:HGNC Symbol;Acc:HGNC:16015]	-0.6044335
ANAPC15	anaphase promoting complex subunit 15 [Source:HGNC Symbol;Acc:HGNC:24531]	ANAPC15	anaphase promoting complex subunit 15 [Source:HGNC Symbol;Acc:HGNC:24531]	-0.60559964
ALYREF	Aly/REF export factor [Source:HGNC Symbol;Acc:HGNC:19071]	ALYREF	Aly/REF export factor [Source:HGNC Symbol;Acc:HGNC:19071]	-0.60729706
BNIP1	BCL2 interacting protein 1 [Source:HGNC Symbol;Acc:HGNC:1082]	BNIP1	BCL2 interacting protein 1 [Source:HGNC Symbol;Acc:HGNC:1082]	-0.60730684
EXOSC6	exosome component 6 [Source:HGNC Symbol;Acc:HGNC:19055]	EXOSC6	exosome component 6 [Source:HGNC Symbol;Acc:HGNC:19055]	-0.6088922
SNRNP27	small nuclear ribonucleoprotein U4/U6.U5 subunit 27 [Source:HGNC Symbol;Acc:HGNC:30240]	SNRNP27	small nuclear ribonucleoprotein U4/U6.U5 subunit 27 [Source:HGNC Symbol;Acc:HGNC:30240]	-0.6115936
VMO1	vitelline membrane outer layer 1 homolog [Source:HGNC Symbol;Acc:HGNC:30387]	VMO1	vitelline membrane outer layer 1 homolog [Source:HGNC Symbol;Acc:HGNC:30387]	-0.6123931
SOD1	superoxide dismutase 1 [Source:HGNC Symbol;Acc:HGNC:11179]	SOD1	superoxide dismutase 1 [Source:HGNC Symbol;Acc:HGNC:11179]	-0.6185475
ISCA1	iron-sulfur cluster assembly 1 [Source:HGNC Symbol;Acc:HGNC:28660]	ISCA1	iron-sulfur cluster assembly 1 [Source:HGNC Symbol;Acc:HGNC:28660]	-0.6210445
MYL6	myosin light chain 6 [Source:HGNC Symbol;Acc:HGNC:7587]	MYL6	myosin light chain 6 [Source:HGNC Symbol;Acc:HGNC:7587]	-0.6212185
SCAND1	SCAN domain containing 1 [Source:HGNC Symbol;Acc:HGNC:10566]	SCAND1	SCAN domain containing 1 [Source:HGNC Symbol;Acc:HGNC:10566]	-0.62146187
MRPL47	mitochondrial ribosomal protein L47 [Source:HGNC Symbol;Acc:HGNC:16652]	MRPL47	mitochondrial ribosomal protein L47 [Source:HGNC Symbol;Acc:HGNC:16652]	-0.62269574
ARMCX5	armadillo repeat containing X-linked 5 [Source:HGNC Symbol;Acc:HGNC:25772]	ARMCX5	armadillo repeat containing X-linked 5 [Source:HGNC Symbol;Acc:HGNC:25772]	-0.6227479
RSL1D1	ribosomal L1 domain containing 1 [Source:HGNC Symbol;Acc:HGNC:24534]	RSL1D1	ribosomal L1 domain containing 1 [Source:HGNC Symbol;Acc:HGNC:24534]	-0.6232165
SAP18	Sin3A associated protein 18 [Source:HGNC Symbol;Acc:HGNC:10530]	SAP18	Sin3A associated protein 18 [Source:HGNC Symbol;Acc:HGNC:10530]	-0.6233259
CWC15	CWC15 spliceosome associated protein homolog [Source:HGNC Symbol;Acc:HGNC:26939]	CWC15	CWC15 spliceosome associated protein homolog [Source:HGNC Symbol;Acc:HGNC:26939]	-0.6250263
RAB13	RAB13, member RAS oncogene family [Source:HGNC Symbol;Acc:HGNC:9762]	RAB13	RAB13, member RAS oncogene family [Source:HGNC Symbol;Acc:HGNC:9762]	-0.63024294
COMMD6	COMM domain containing 6 [Source:HGNC Symbol;Acc:HGNC:24015]	COMMD6	COMM domain containing 6 [Source:HGNC Symbol;Acc:HGNC:24015]	-0.63050044
COX8A	cytochrome c oxidase subunit 8A [Source:HGNC Symbol;Acc:HGNC:2294]	COX8A	cytochrome c oxidase subunit 8A [Source:HGNC Symbol;Acc:HGNC:2294]	-0.6323508
BUD31	BUD31 homolog [Source:HGNC Symbol;Acc:HGNC:29629]	BUD31	BUD31 homolog [Source:HGNC Symbol;Acc:HGNC:29629]	-0.63277966
SNX7	sorting nexin 7 [Source:HGNC Symbol;Acc:HGNC:14971]	SNX7	sorting nexin 7 [Source:HGNC Symbol;Acc:HGNC:14971]	-0.6337292
RBM3	RNA binding motif protein 3 [Source:HGNC Symbol;Acc:HGNC:9900]	RBM3	RNA binding motif protein 3 [Source:HGNC Symbol;Acc:HGNC:9900]	-0.63635087
NOL7	nucleolar protein 7 [Source:HGNC Symbol;Acc:HGNC:21040]	NOL7	nucleolar protein 7 [Source:HGNC Symbol;Acc:HGNC:21040]	-0.6371432
NPM1	nucleophosmin 1 [Source:HGNC Symbol;Acc:HGNC:7910]	NPM1	nucleophosmin 1 [Source:HGNC Symbol;Acc:HGNC:7910]	-0.64138645
ZC3H15	zinc finger CCCH-type containing 15 [Source:HGNC Symbol;Acc:HGNC:29528]	ZC3H15	zinc finger CCCH-type containing 15 [Source:HGNC Symbol;Acc:HGNC:29528]	-0.64315313
MAGI3	membrane associated guanylate kinase, WW and PDZ domain containing 3 [Source:HGNC Symbol;Acc:HGNC:29647]	MAGI3	membrane associated guanylate kinase, WW and PDZ domain containing 3 [Source:HGNC Symbol;Acc:HGNC:29647]	-0.64561695
PSMB6	proteasome 20S subunit beta 6 [Source:HGNC Symbol;Acc:HGNC:9543]	PSMB6	proteasome 20S subunit beta 6 [Source:HGNC Symbol;Acc:HGNC:9543]	-0.6495573
NDUFA5	NADH:ubiquinone oxidoreductase subunit A5 [Source:HGNC Symbol;Acc:HGNC:7688]	NDUFA5	NADH:ubiquinone oxidoreductase subunit A5 [Source:HGNC Symbol;Acc:HGNC:7688]	-0.6533994
TCEAL3	transcription elongation factor A like 3 [Source:HGNC Symbol;Acc:HGNC:28247]	TCEAL3	transcription elongation factor A like 3 [Source:HGNC Symbol;Acc:HGNC:28247]	-0.6538892
DNAJC3	DnaJ heat shock protein family (Hsp40) member C3 [Source:HGNC Symbol;Acc:HGNC:9439]	DNAJC3	DnaJ heat shock protein family (Hsp40) member C3 [Source:HGNC Symbol;Acc:HGNC:9439]	-0.6564598
TRIM2	tripartite motif containing 2 [Source:HGNC Symbol;Acc:HGNC:15974]	TRIM2	tripartite motif containing 2 [Source:HGNC Symbol;Acc:HGNC:15974]	-0.6591899
PET100	PET100 cytochrome c oxidase chaperone [Source:HGNC Symbol;Acc:HGNC:40038]	PET100	PET100 cytochrome c oxidase chaperone [Source:HGNC Symbol;Acc:HGNC:40038]	-0.6600692
ZNF219	zinc finger protein 219 [Source:HGNC Symbol;Acc:HGNC:13011]	ZNF219	zinc finger protein 219 [Source:HGNC Symbol;Acc:HGNC:13011]	-0.66203153
EIF3K	eukaryotic translation initiation factor 3 subunit K [Source:HGNC Symbol;Acc:HGNC:24656]	EIF3K	eukaryotic translation initiation factor 3 subunit K [Source:HGNC Symbol;Acc:HGNC:24656]	-0.66273594
SSR4	signal sequence receptor subunit 4 [Source:HGNC Symbol;Acc:HGNC:11326]	SSR4	signal sequence receptor subunit 4 [Source:HGNC Symbol;Acc:HGNC:11326]	-0.6647825
EMC7	ER membrane protein complex subunit 7 [Source:HGNC Symbol;Acc:HGNC:24301]	EMC7	ER membrane protein complex subunit 7 [Source:HGNC Symbol;Acc:HGNC:24301]	-0.6650685
ALKBH5	alkB homolog 5, RNA demethylase [Source:HGNC Symbol;Acc:HGNC:25996]	ALKBH5	alkB homolog 5, RNA demethylase [Source:HGNC Symbol;Acc:HGNC:25996]	-0.66858375
RPS27A	ribosomal protein S27a [Source:HGNC Symbol;Acc:HGNC:10417]	RPS27A	ribosomal protein S27a [Source:HGNC Symbol;Acc:HGNC:10417]	-0.6689428
SLC35F2	solute carrier family 35 member F2 [Source:HGNC Symbol;Acc:HGNC:23615]	SLC35F2	solute carrier family 35 member F2 [Source:HGNC Symbol;Acc:HGNC:23615]	-0.67300284
DPM1	dolichyl-phosphate mannosyltransferase subunit 1, catalytic [Source:HGNC Symbol;Acc:HGNC:3005]	DPM1	dolichyl-phosphate mannosyltransferase subunit 1, catalytic [Source:HGNC Symbol;Acc:HGNC:3005]	-0.6730906
FRG1	FSHD region gene 1 [Source:HGNC Symbol;Acc:HGNC:3954]	FRG1	FSHD region gene 1 [Source:HGNC Symbol;Acc:HGNC:3954]	-0.6732901
EAPP	E2F associated phosphoprotein [Source:HGNC Symbol;Acc:HGNC:19312]	EAPP	E2F associated phosphoprotein [Source:HGNC Symbol;Acc:HGNC:19312]	-0.675102
NDUFB11	NADH:ubiquinone oxidoreductase subunit B11 [Source:HGNC Symbol;Acc:HGNC:20372]	NDUFB11	NADH:ubiquinone oxidoreductase subunit B11 [Source:HGNC Symbol;Acc:HGNC:20372]	-0.67519766
PFDN5	prefoldin subunit 5 [Source:HGNC Symbol;Acc:HGNC:8869]	PFDN5	prefoldin subunit 5 [Source:HGNC Symbol;Acc:HGNC:8869]	-0.6765145
DNTTIP2	deoxynucleotidyltransferase terminal interacting protein 2 [Source:HGNC Symbol;Acc:HGNC:24013]	DNTTIP2	deoxynucleotidyltransferase terminal interacting protein 2 [Source:HGNC Symbol;Acc:HGNC:24013]	-0.677283
TPT1	tumor protein, translationally-controlled 1 [Source:HGNC Symbol;Acc:HGNC:12022]	TPT1	tumor protein, translationally-controlled 1 [Source:HGNC Symbol;Acc:HGNC:12022]	-0.678822
RNF6	ring finger protein 6 [Source:HGNC Symbol;Acc:HGNC:10069]	RNF6	ring finger protein 6 [Source:HGNC Symbol;Acc:HGNC:10069]	-0.68260354
NDUFS5	NADH:ubiquinone oxidoreductase subunit S5 [Source:HGNC Symbol;Acc:HGNC:7712]	NDUFS5	NADH:ubiquinone oxidoreductase subunit S5 [Source:HGNC Symbol;Acc:HGNC:7712]	-0.6841335
TOMM22	translocase of outer mitochondrial membrane 22 [Source:HGNC Symbol;Acc:HGNC:18002]	TOMM22	translocase of outer mitochondrial membrane 22 [Source:HGNC Symbol;Acc:HGNC:18002]	-0.68887264
CHMP2B	charged multivesicular body protein 2B [Source:HGNC Symbol;Acc:HGNC:24537]	CHMP2B	charged multivesicular body protein 2B [Source:HGNC Symbol;Acc:HGNC:24537]	-0.689613
UXT	ubiquitously expressed prefoldin like chaperone [Source:HGNC Symbol;Acc:HGNC:12641]	UXT	ubiquitously expressed prefoldin like chaperone [Source:HGNC Symbol;Acc:HGNC:12641]	-0.6908071
C12orf57	chromosome 12 open reading frame 57 [Source:HGNC Symbol;Acc:HGNC:29521]	C12orf57	chromosome 12 open reading frame 57 [Source:HGNC Symbol;Acc:HGNC:29521]	-0.6945783
FAU	FAU ubiquitin like and ribosomal protein S30 fusion [Source:HGNC Symbol;Acc:HGNC:3597]	FAU	FAU ubiquitin like and ribosomal protein S30 fusion [Source:HGNC Symbol;Acc:HGNC:3597]	-0.6958285
UQCRFS1	ubiquinol-cytochrome c reductase, Rieske iron-sulfur polypeptide 1 [Source:HGNC Symbol;Acc:HGNC:12587]	UQCRFS1	ubiquinol-cytochrome c reductase, Rieske iron-sulfur polypeptide 1 [Source:HGNC Symbol;Acc:HGNC:12587]	-0.6958566
PFDN1	prefoldin subunit 1 [Source:HGNC Symbol;Acc:HGNC:8866]	PFDN1	prefoldin subunit 1 [Source:HGNC Symbol;Acc:HGNC:8866]	-0.6992609
GLTP	glycolipid transfer protein [Source:HGNC Symbol;Acc:HGNC:24867]	GLTP	glycolipid transfer protein [Source:HGNC Symbol;Acc:HGNC:24867]	-0.6999002
SNRPC	small nuclear ribonucleoprotein polypeptide C [Source:HGNC Symbol;Acc:HGNC:11157]	SNRPC	small nuclear ribonucleoprotein polypeptide C [Source:HGNC Symbol;Acc:HGNC:11157]	-0.700383
RPL22	ribosomal protein L22 [Source:HGNC Symbol;Acc:HGNC:10315]	RPL22	ribosomal protein L22 [Source:HGNC Symbol;Acc:HGNC:10315]	-0.7004884
NDUFB9	NADH:ubiquinone oxidoreductase subunit B9 [Source:HGNC Symbol;Acc:HGNC:7704]	NDUFB9	NADH:ubiquinone oxidoreductase subunit B9 [Source:HGNC Symbol;Acc:HGNC:7704]	-0.7035472
CAMSAP2	calmodulin regulated spectrin associated protein family member 2 [Source:HGNC Symbol;Acc:HGNC:29188]	CAMSAP2	calmodulin regulated spectrin associated protein family member 2 [Source:HGNC Symbol;Acc:HGNC:29188]	-0.703911
COX6C	cytochrome c oxidase subunit 6C [Source:HGNC Symbol;Acc:HGNC:2285]	COX6C	cytochrome c oxidase subunit 6C [Source:HGNC Symbol;Acc:HGNC:2285]	-0.70993155
SF3B5	splicing factor 3b subunit 5 [Source:HGNC Symbol;Acc:HGNC:21083]	SF3B5	splicing factor 3b subunit 5 [Source:HGNC Symbol;Acc:HGNC:21083]	-0.7140449
SNRPF	small nuclear ribonucleoprotein polypeptide F [Source:HGNC Symbol;Acc:HGNC:11162]	SNRPF	small nuclear ribonucleoprotein polypeptide F [Source:HGNC Symbol;Acc:HGNC:11162]	-0.71484697
SYAP1	synapse associated protein 1 [Source:HGNC Symbol;Acc:HGNC:16273]	SYAP1	synapse associated protein 1 [Source:HGNC Symbol;Acc:HGNC:16273]	-0.72071415
HNRNPH2	heterogeneous nuclear ribonucleoprotein H2 [Source:HGNC Symbol;Acc:HGNC:5042]	HNRNPH2	heterogeneous nuclear ribonucleoprotein H2 [Source:HGNC Symbol;Acc:HGNC:5042]	-0.7297064
DYNLT3	dynein light chain Tctex-type 3 [Source:HGNC Symbol;Acc:HGNC:11694]	DYNLT3	dynein light chain Tctex-type 3 [Source:HGNC Symbol;Acc:HGNC:11694]	-0.7316968
UQCRB	ubiquinol-cytochrome c reductase binding protein [Source:HGNC Symbol;Acc:HGNC:12582]	UQCRB	ubiquinol-cytochrome c reductase binding protein [Source:HGNC Symbol;Acc:HGNC:12582]	-0.73176795
RAB9A	RAB9A, member RAS oncogene family [Source:HGNC Symbol;Acc:HGNC:9792]	RAB9A	RAB9A, member RAS oncogene family [Source:HGNC Symbol;Acc:HGNC:9792]	-0.73188394
MAGOH	mago homolog, exon junction complex subunit [Source:HGNC Symbol;Acc:HGNC:6815]	MAGOH	mago homolog, exon junction complex subunit [Source:HGNC Symbol;Acc:HGNC:6815]	-0.7322461
BTF3	basic transcription factor 3 [Source:HGNC Symbol;Acc:HGNC:1125]	BTF3	basic transcription factor 3 [Source:HGNC Symbol;Acc:HGNC:1125]	-0.7339821
PFDN4	prefoldin subunit 4 [Source:HGNC Symbol;Acc:HGNC:8868]	PFDN4	prefoldin subunit 4 [Source:HGNC Symbol;Acc:HGNC:8868]	-0.7343666
SMN1	survival of motor neuron 1, telomeric [Source:HGNC Symbol;Acc:HGNC:11117]	SMN1	survival of motor neuron 1, telomeric [Source:HGNC Symbol;Acc:HGNC:11117]	-0.7388895
CAMLG	calcium modulating ligand [Source:HGNC Symbol;Acc:HGNC:1471]	CAMLG	calcium modulating ligand [Source:HGNC Symbol;Acc:HGNC:1471]	-0.7398009
ADM	adrenomedullin [Source:HGNC Symbol;Acc:HGNC:259]	ADM	adrenomedullin [Source:HGNC Symbol;Acc:HGNC:259]	-0.74073756
COX7A2	cytochrome c oxidase subunit 7A2 [Source:HGNC Symbol;Acc:HGNC:2288]	COX7A2	cytochrome c oxidase subunit 7A2 [Source:HGNC Symbol;Acc:HGNC:2288]	-0.742755
SNRPB2	small nuclear ribonucleoprotein polypeptide B2 [Source:HGNC Symbol;Acc:HGNC:11155]	SNRPB2	small nuclear ribonucleoprotein polypeptide B2 [Source:HGNC Symbol;Acc:HGNC:11155]	-0.74319065
NENF	neudesin neurotrophic factor [Source:HGNC Symbol;Acc:HGNC:30384]	NENF	neudesin neurotrophic factor [Source:HGNC Symbol;Acc:HGNC:30384]	-0.751128
TAF13	TATA-box binding protein associated factor 13 [Source:HGNC Symbol;Acc:HGNC:11546]	TAF13	TATA-box binding protein associated factor 13 [Source:HGNC Symbol;Acc:HGNC:11546]	-0.7532415
MRPL54	mitochondrial ribosomal protein L54 [Source:HGNC Symbol;Acc:HGNC:16685]	MRPL54	mitochondrial ribosomal protein L54 [Source:HGNC Symbol;Acc:HGNC:16685]	-0.75343865
SDHB	succinate dehydrogenase complex iron sulfur subunit B [Source:HGNC Symbol;Acc:HGNC:10681]	SDHB	succinate dehydrogenase complex iron sulfur subunit B [Source:HGNC Symbol;Acc:HGNC:10681]	-0.75606674
NSA2	NSA2 ribosome biogenesis factor [Source:HGNC Symbol;Acc:HGNC:30728]	NSA2	NSA2 ribosome biogenesis factor [Source:HGNC Symbol;Acc:HGNC:30728]	-0.76071376
TMED2	transmembrane p24 trafficking protein 2 [Source:HGNC Symbol;Acc:HGNC:16996]	TMED2	transmembrane p24 trafficking protein 2 [Source:HGNC Symbol;Acc:HGNC:16996]	-0.7751865
COX7B	cytochrome c oxidase subunit 7B [Source:HGNC Symbol;Acc:HGNC:2291]	COX7B	cytochrome c oxidase subunit 7B [Source:HGNC Symbol;Acc:HGNC:2291]	-0.77756
GTF2B	general transcription factor IIB [Source:HGNC Symbol;Acc:HGNC:4648]	GTF2B	general transcription factor IIB [Source:HGNC Symbol;Acc:HGNC:4648]	-0.7846025
COX6A1	cytochrome c oxidase subunit 6A1 [Source:HGNC Symbol;Acc:HGNC:2277]	COX6A1	cytochrome c oxidase subunit 6A1 [Source:HGNC Symbol;Acc:HGNC:2277]	-0.78512776
RWDD1	RWD domain containing 1 [Source:HGNC Symbol;Acc:HGNC:20993]	RWDD1	RWD domain containing 1 [Source:HGNC Symbol;Acc:HGNC:20993]	-0.7937478
SUMO1	small ubiquitin like modifier 1 [Source:HGNC Symbol;Acc:HGNC:12502]	SUMO1	small ubiquitin like modifier 1 [Source:HGNC Symbol;Acc:HGNC:12502]	-0.79938215
EBP	EBP cholestenol delta-isomerase [Source:HGNC Symbol;Acc:HGNC:3133]	EBP	EBP cholestenol delta-isomerase [Source:HGNC Symbol;Acc:HGNC:3133]	-0.8063525
S100A13	S100 calcium binding protein A13 [Source:HGNC Symbol;Acc:HGNC:10490]	S100A13	S100 calcium binding protein A13 [Source:HGNC Symbol;Acc:HGNC:10490]	-0.8304025
BCAS2	BCAS2 pre-mRNA processing factor [Source:HGNC Symbol;Acc:HGNC:975]	BCAS2	BCAS2 pre-mRNA processing factor [Source:HGNC Symbol;Acc:HGNC:975]	-0.8348823
NDUFA1	NADH:ubiquinone oxidoreductase subunit A1 [Source:HGNC Symbol;Acc:HGNC:7683]	NDUFA1	NADH:ubiquinone oxidoreductase subunit A1 [Source:HGNC Symbol;Acc:HGNC:7683]	-0.8482631
CLTB	clathrin light chain B [Source:HGNC Symbol;Acc:HGNC:2091]	CLTB	clathrin light chain B [Source:HGNC Symbol;Acc:HGNC:2091]	-0.9356503

## Sheet: TF_Ph
Table S2.	INPP5D correlation for transcription factors genes (Ph-positive samples).
NAME	TF	score
INPP5D	INPP5D	1
ZNF496	TF	0.6962773873498531
PHF21A	TF	0.6544761138006335
ETV6	TF	0.6121935480106812
RFX7	TF	0.6010436291114276
ZNF76	TF	0.5984089525343175
STAT5A	TF	0.5937151776243459
UBP1	TF	0.5931286148879109
ZBTB40	TF	0.5693055703366644
L3MBTL1	TF	0.5670636141833487
MLXIP	TF	0.5639567885962458
ANKZF1	TF	0.5628368182465451
ZNF621	TF	0.5609693784829421
ZNF444	TF	0.56049326115768
MBD1	TF	0.5516149435089487
SNAPC4	TF	0.5472623155003237
ZBTB26	TF	0.541580573974122
MECP2	TF	0.5389498050908164
GTF2B	TF	-0.538681872553511
CREBZF	TF	0.5340949125402007
SRCAP	TF	0.5335069923962763
ZNF384	TF	0.5260514449140692
ZBED4	TF	0.5243741129514727
RXRB	TF	0.5222384570583806
ATF7	TF	0.5188939390272309
ZKSCAN8	TF	0.514256083298414
MZF1	TF	0.5126836459800035
NR2C2	TF	0.5077657292497203
MYSM1	TF	0.5044063186785038
AHDC1	TF	0.5014167474007336
ZNF169	TF	0.50092224002941
ESRRA	TF	0.4935257305672095
ZGPAT	TF	0.4921029532459037
ZNF275	TF	0.49168576829697247
STAT2	TF	0.4916810558221506
NR2C1	TF	0.4911848303476621
ZNF219	TF	-0.4881566582953002
MBD6	TF	0.4876885468711742
CAMTA2	TF	0.48733793182491414
SP2	TF	0.4843616528423419
STAT5B	TF	0.4843336164159723
NFYC	TF	0.4838605672935852
SETDB1	TF	0.483328259051138
SATB1	TF	0.4808318198609103
ZNF83	TF	0.48012716263076793
ZNF707	TF	0.47752707175489517
ZSCAN18	TF	0.46778966211621936
ZSCAN30	TF	0.4641563463376115
GATAD2B	TF	0.4638486307144624
ZMAT1	TF	0.46325736367328235
RBCK1	TF	0.45983415824373547
TBP	TF	0.45818406513896537
CENPT	TF	0.454825056146931
CBX2	TF	0.45432633035781445
CEBPZ	TF	-0.45208973259654034
PBX3	TF	0.45198981047929154
CC2D1A	TF	0.44780753576817295
HIC2	TF	0.44602021184591667
IRF5	TF	0.44437542825010995
SPEN	TF	0.437155533894876
ZNF439	TF	0.4371199548156289
NFATC2	TF	0.43583285813799694
ZNF655	TF	0.43485975895762374
PBX2	TF	0.43466910564672406
ZNF33B	TF	0.43314357573782325
REPIN1	TF	0.42984081295875687
CXXC1	TF	0.4291759632296804
FLYWCH1	TF	0.42857035482094424
ZNF251	TF	0.42849415890149095
SGSM2	TF	0.428248822004063
AKNA	TF	0.42757418986665446
ZNF266	TF	0.42605139816428494
DOT1L	TF	0.42322945290953407
ZFPM2	TF	0.41968557851179544
ZNF592	TF	0.4173424012833285
TFCP2	TF	0.4169484952018276
DMTF1	TF	0.41645113134177564
ZNF276	TF	0.4132383998134242
ZNF333	TF	0.4129123424842316
RUNX2	TF	0.41210920641295407
HLX	TF	-0.4119764368167555
SP140L	TF	0.4108101015514037
ZNF397	TF	0.4093028883417914
ZNF789	TF	0.403791269082105
ST18	TF	0.4005238489493858
ZBED5	TF	0.39947111248120165
ARNT	TF	0.39624083890146294
STAT6	TF	0.3948359824209674
TFEC	TF	0.39391401978337126
IRF9	TF	0.39336914169033715
ZNF692	TF	0.3932351021544722
YBX1	TF	-0.39020909518430996
RFX5	TF	0.3901410357078535
ZBTB48	TF	0.38896001870797986
HINFP	TF	0.38638257041968815
ZBTB34	TF	0.3859950748079675
ZNF528	TF	0.3789373672788509
ZFP90	TF	0.3761667649658368
CIC	TF	0.3755829056194107
CGGBP1	TF	0.37477638067216656
ZNF623	TF	0.37130766928070513
MLX	TF	0.36871681230880654
ZSCAN29	TF	0.3675163366445958
ZNF514	TF	0.3668816567668894
PURB	TF	0.36507524164702304
CDC5L	TF	-0.36265953218927477
ZBTB46	TF	0.3616212698778029
MNT	TF	0.3542216594917311
DNMT1	TF	0.3541338043707242
IRF3	TF	0.3453430739681997
ZNF672	TF	0.3447149302670087
HSF1	TF	0.3437266481526367
ZNF33A	TF	0.3435264926470112
ZNF598	TF	0.3391212069544366
MAF	TF	-0.3310043188768568
E2F3	TF	0.3288821390154678
PRDM8	TF	0.3256242710593004
MBD4	TF	0.3230038428870466
ZNF329	TF	-0.3202814384920389
TEAD2	TF	-0.30674347491350723
SNAI1	TF	-0.29730484408301694
JRKL	TF	0.2965547909016664
NR4A2	TF	-0.2816865563449282
RFX8	TF	-0.22185797663243523

## Sheet: Cell surface_Ph
Table S3.	INPP5D correlation for cell surface marker genes (Ph-positive samples).
NAME	cell_surface	score
INPP5D	INPP5D	1
PKD2	cell_surface	0.6314903136658635
TMEM63A	cell_surface	0.6267559997333748
PLXNB2	cell_surface	0.6082829955267235
ABCC1	cell_surface	0.6049293933491235
SV2A	cell_surface	0.5884628490323761
SLC11A2	cell_surface	0.5850520221535279
LEMD2	cell_surface	0.5774510758891348
KIAA0319L	cell_surface	0.5595334764149367
GPR107	cell_surface	0.5545602279219897
PIGG	cell_surface	0.5469192886773999
SEMA4D	cell_surface	0.5440491394805486
CD47	cell_surface	0.5407716066933276
CLCN6	cell_surface	0.537618914902036
ACAA1	cell_surface	0.5338469769986888
RSL1D1	cell_surface	-0.5236855427904867
PLXND1	cell_surface	0.5224794273992064
STIM1	cell_surface	0.515536844604584
PNPLA6	cell_surface	0.503646364405035
ENG	cell_surface	0.5031274499083807
NKTR	cell_surface	0.5015324625342589
TNFRSF14	cell_surface	0.4997805095830857
GNPTAB	cell_surface	0.4986383196047854
MAN2A2	cell_surface	0.49592482803090504
LMF2	cell_surface	0.4908693814814114
NCLN	cell_surface	0.4873341590840391
NUP210	cell_surface	0.4804895301489655
RHBDF2	cell_surface	0.47968393218137906
NOTCH1	cell_surface	0.47880605474014903
TTYH3	cell_surface	0.4777182941804036
EEF1D	cell_surface	-0.47154317314165606
HGSNAT	cell_surface	0.4710303043562632
POMT1	cell_surface	0.47048738596840295
CD46	cell_surface	0.4676737468211817
SLC15A2	cell_surface	0.4644192184522823
THBS3	cell_surface	0.46365507871991846
TMEM131	cell_surface	0.4631856641897123
ITGA4	cell_surface	0.45572383586215004
SLC23A2	cell_surface	0.4546015330995315
SLC12A7	cell_surface	0.45270218233627146
P2RX1	cell_surface	0.44834250392861946
SLC6A6	cell_surface	0.4447261026251454
LAIR1	cell_surface	0.44421979079720575
MMGT1	cell_surface	-0.44176400471532856
LRP5	cell_surface	0.4396183914752773
NCSTN	cell_surface	0.4381793583500706
SLC4A7	cell_surface	0.4354858631936796
VDAC2	cell_surface	-0.4353985400394813
ABCC5	cell_surface	0.43480193201210615
ABCA2	cell_surface	0.4341526859783269
ST3GAL4	cell_surface	0.4315284524409696
QSOX2	cell_surface	0.42713667262021987
ADCY7	cell_surface	0.4240511658416489
SCARB1	cell_surface	0.42328895229828317
GALNT1	cell_surface	-0.4202322023701467
LMAN2	cell_surface	-0.41713584094637823
DMTF1	cell_surface	0.41645113134177564
MYOF	cell_surface	0.41217560087465077
PPIB	cell_surface	-0.4031757426098862
CRELD2	cell_surface	0.4019408603205472
FCGRT	cell_surface	-0.4018982046348456
CD200	cell_surface	0.4009992895350642
CD84	cell_surface	0.3998961332349326
BTN2A1	cell_surface	0.3974765073944624
CCT4	cell_surface	-0.39741026909318605
POFUT2	cell_surface	0.39612748077536425
SLC4A2	cell_surface	0.39402743081562996
YBX1	cell_surface	-0.39020909518430996
SLC12A6	cell_surface	0.38436444656966146
BTN3A3	cell_surface	0.3828519607807968
PLOD3	cell_surface	0.38131579290587986
SIDT2	cell_surface	0.37949831869670103
MFNG	cell_surface	0.37894707539077466
TMEM181	cell_surface	0.37548952287041265
TMX3	cell_surface	0.37540159557761704
PTBP1	cell_surface	0.37427354398941237
CLN3	cell_surface	0.37201447442611285
ZDHHC23	cell_surface	0.37126288296863663
AKAP11	cell_surface	0.3685263371259636
EPDR1	cell_surface	0.368127362899002
C1orf159	cell_surface	0.36687274043151435
SUSD1	cell_surface	0.36241578355973114
MAN2B2	cell_surface	0.3598964198020192
TRPV2	cell_surface	0.35928060134873374
GGT5	cell_surface	0.35803238857617903
SCAP	cell_surface	0.35795943219905524
CD38	cell_surface	0.35203412034436293
TTC17	cell_surface	0.34940774420936027
PLAUR	cell_surface	-0.34869325867259926
SLC12A9	cell_surface	0.3452352643773137
IL1RAP	cell_surface	0.34413139994594844
ACTN4	cell_surface	0.3435704658979654
CD109	cell_surface	0.34250052656751645
LTBR	cell_surface	0.3400743234950778
ABCA7	cell_surface	0.33888531142102285
CLTC	cell_surface	-0.33627148293251335
FAM171A1	cell_surface	-0.33623597606187294
ERLIN1	cell_surface	0.33533655001827467
PLOD2	cell_surface	-0.33299613672740863
CD33	cell_surface	0.33242602686806405
COL6A1	cell_surface	-0.32811450174793866
PLVAP	cell_surface	-0.3241482720039625
TMED7	cell_surface	-0.32407973636648124
TPP1	cell_surface	0.3218345632835028
PTPRG	cell_surface	-0.31381874913792046
PTPRD	cell_surface	0.3129036375415074
YWHAQ	cell_surface	-0.30182131036927323
EDEM3	cell_surface	0.3017742507801474
TSPAN15	cell_surface	-0.2991061128685237
MFGE8	cell_surface	0.29493471411035405
DMXL2	cell_surface	0.29249583934184015
IL2RG	cell_surface	0.27215250895635096
CDH5	cell_surface	-0.21220831509285945

## Sheet: Core_ETV6-RUNX1
Table S4.	INPP5D GSEA for ETV6-RUNX1-positive samples.
NAME	DESCRIPTION	GENE_SYMBOL	GENE_TITLE	SCORE
INPP5D	inositol polyphosphate-5-phosphatase D [Source:HGNC Symbol;Acc:HGNC:6079]	INPP5D	inositol polyphosphate-5-phosphatase D [Source:HGNC Symbol;Acc:HGNC:6079]	15500424
SEC16A	SEC16 homolog A, endoplasmic reticulum export factor [Source:HGNC Symbol;Acc:HGNC:29006]	SEC16A	SEC16 homolog A, endoplasmic reticulum export factor [Source:HGNC Symbol;Acc:HGNC:29006]	0.9775317
SAMD4B	sterile alpha motif domain containing 4B [Source:HGNC Symbol;Acc:HGNC:25492]	SAMD4B	sterile alpha motif domain containing 4B [Source:HGNC Symbol;Acc:HGNC:25492]	0.9617716
KMT2D	lysine methyltransferase 2D [Source:HGNC Symbol;Acc:HGNC:7133]	KMT2D	lysine methyltransferase 2D [Source:HGNC Symbol;Acc:HGNC:7133]	0.9001911
MAU2	MAU2 sister chromatid cohesion factor [Source:HGNC Symbol;Acc:HGNC:29140]	MAU2	MAU2 sister chromatid cohesion factor [Source:HGNC Symbol;Acc:HGNC:29140]	0.88320106
PHF8	PHD finger protein 8 [Source:HGNC Symbol;Acc:HGNC:20672]	PHF8	PHD finger protein 8 [Source:HGNC Symbol;Acc:HGNC:20672]	0.84887975
CLCN6	chloride voltage-gated channel 6 [Source:HGNC Symbol;Acc:HGNC:2024]	CLCN6	chloride voltage-gated channel 6 [Source:HGNC Symbol;Acc:HGNC:2024]	0.8436138
SRRM2	serine/arginine repetitive matrix 2 [Source:HGNC Symbol;Acc:HGNC:16639]	SRRM2	serine/arginine repetitive matrix 2 [Source:HGNC Symbol;Acc:HGNC:16639]	0.83358693
DPP9	dipeptidyl peptidase 9 [Source:HGNC Symbol;Acc:HGNC:18648]	DPP9	dipeptidyl peptidase 9 [Source:HGNC Symbol;Acc:HGNC:18648]	0.81765723
TRPC4AP	transient receptor potential cation channel subfamily C member 4 associated protein [Source:HGNC Symbol;Acc:HGNC:16181]	TRPC4AP	transient receptor potential cation channel subfamily C member 4 associated protein [Source:HGNC Symbol;Acc:HGNC:16181]	0.8118932
SRCAP	Snf2 related CREBBP activator protein [Source:HGNC Symbol;Acc:HGNC:16974]	SRCAP	Snf2 related CREBBP activator protein [Source:HGNC Symbol;Acc:HGNC:16974]	0.8060631
ZNF496	zinc finger protein 496 [Source:HGNC Symbol;Acc:HGNC:23713]	ZNF496	zinc finger protein 496 [Source:HGNC Symbol;Acc:HGNC:23713]	0.8036269
SUPT6H	SPT6 homolog, histone chaperone and transcription elongation factor [Source:HGNC Symbol;Acc:HGNC:11470]	SUPT6H	SPT6 homolog, histone chaperone and transcription elongation factor [Source:HGNC Symbol;Acc:HGNC:11470]	0.8021547
DOT1L	DOT1 like histone lysine methyltransferase [Source:HGNC Symbol;Acc:HGNC:24948]	DOT1L	DOT1 like histone lysine methyltransferase [Source:HGNC Symbol;Acc:HGNC:24948]	0.79700124
REXO1	RNA exonuclease 1 homolog [Source:HGNC Symbol;Acc:HGNC:24616]	REXO1	RNA exonuclease 1 homolog [Source:HGNC Symbol;Acc:HGNC:24616]	0.79319364
UNKL	unk like zinc finger [Source:HGNC Symbol;Acc:HGNC:14184]	UNKL	unk like zinc finger [Source:HGNC Symbol;Acc:HGNC:14184]	0.792165
FOXK2	forkhead box K2 [Source:HGNC Symbol;Acc:HGNC:6036]	FOXK2	forkhead box K2 [Source:HGNC Symbol;Acc:HGNC:6036]	0.78704625
MYO9B	myosin IXB [Source:HGNC Symbol;Acc:HGNC:7609]	MYO9B	myosin IXB [Source:HGNC Symbol;Acc:HGNC:7609]	0.7868005
MGRN1	mahogunin ring finger 1 [Source:HGNC Symbol;Acc:HGNC:20254]	MGRN1	mahogunin ring finger 1 [Source:HGNC Symbol;Acc:HGNC:20254]	0.784591
SMARCA4	SWI/SNF related, matrix associated, actin dependent regulator of chromatin, subfamily a, member 4 [Source:HGNC Symbol;Acc:HGNC:11100]	SMARCA4	SWI/SNF related, matrix associated, actin dependent regulator of chromatin, subfamily a, member 4 [Source:HGNC Symbol;Acc:HGNC:11100]	0.7779522
POM121	POM121 transmembrane nucleoporin [Source:HGNC Symbol;Acc:HGNC:19702]	POM121	POM121 transmembrane nucleoporin [Source:HGNC Symbol;Acc:HGNC:19702]	0.77612936
PTPN23	protein tyrosine phosphatase non-receptor type 23 [Source:HGNC Symbol;Acc:HGNC:14406]	PTPN23	protein tyrosine phosphatase non-receptor type 23 [Source:HGNC Symbol;Acc:HGNC:14406]	0.77379584
SYMPK	symplekin scaffold protein [Source:HGNC Symbol;Acc:HGNC:22935]	SYMPK	symplekin scaffold protein [Source:HGNC Symbol;Acc:HGNC:22935]	0.77261615
TTLL3	tubulin tyrosine ligase like 3 [Source:HGNC Symbol;Acc:HGNC:24483]	TTLL3	tubulin tyrosine ligase like 3 [Source:HGNC Symbol;Acc:HGNC:24483]	0.77024525
CHERP	calcium homeostasis endoplasmic reticulum protein [Source:HGNC Symbol;Acc:HGNC:16930]	CHERP	calcium homeostasis endoplasmic reticulum protein [Source:HGNC Symbol;Acc:HGNC:16930]	0.7695918
GGA3	golgi associated, gamma adaptin ear containing, ARF binding protein 3 [Source:HGNC Symbol;Acc:HGNC:17079]	GGA3	golgi associated, gamma adaptin ear containing, ARF binding protein 3 [Source:HGNC Symbol;Acc:HGNC:17079]	0.76805127
ANKRD11	ankyrin repeat domain containing 11 [Source:HGNC Symbol;Acc:HGNC:21316]	ANKRD11	ankyrin repeat domain containing 11 [Source:HGNC Symbol;Acc:HGNC:21316]	0.76194084
COG1	component of oligomeric golgi complex 1 [Source:HGNC Symbol;Acc:HGNC:6545]	COG1	component of oligomeric golgi complex 1 [Source:HGNC Symbol;Acc:HGNC:6545]	0.7613476
AP3D1	adaptor related protein complex 3 subunit delta 1 [Source:HGNC Symbol;Acc:HGNC:568]	AP3D1	adaptor related protein complex 3 subunit delta 1 [Source:HGNC Symbol;Acc:HGNC:568]	0.75804776
ANKRD52	ankyrin repeat domain 52 [Source:HGNC Symbol;Acc:HGNC:26614]	ANKRD52	ankyrin repeat domain 52 [Source:HGNC Symbol;Acc:HGNC:26614]	0.75794023
MROH1	maestro heat like repeat family member 1 [Source:HGNC Symbol;Acc:HGNC:26958]	MROH1	maestro heat like repeat family member 1 [Source:HGNC Symbol;Acc:HGNC:26958]	0.7570278
EP400	E1A binding protein p400 [Source:HGNC Symbol;Acc:HGNC:11958]	EP400	E1A binding protein p400 [Source:HGNC Symbol;Acc:HGNC:11958]	0.75550455
PRRC2A	proline rich coiled-coil 2A [Source:HGNC Symbol;Acc:HGNC:13918]	PRRC2A	proline rich coiled-coil 2A [Source:HGNC Symbol;Acc:HGNC:13918]	0.7551014
CCDC97	coiled-coil domain containing 97 [Source:HGNC Symbol;Acc:HGNC:28289]	CCDC97	coiled-coil domain containing 97 [Source:HGNC Symbol;Acc:HGNC:28289]	0.7520672
ARID1A	AT-rich interaction domain 1A [Source:HGNC Symbol;Acc:HGNC:11110]	ARID1A	AT-rich interaction domain 1A [Source:HGNC Symbol;Acc:HGNC:11110]	0.75152075
SMARCC2	SWI/SNF related, matrix associated, actin dependent regulator of chromatin subfamily c member 2 [Source:HGNC Symbol;Acc:HGNC:11105]	SMARCC2	SWI/SNF related, matrix associated, actin dependent regulator of chromatin subfamily c member 2 [Source:HGNC Symbol;Acc:HGNC:11105]	0.7513999
SIN3B	SIN3 transcription regulator family member B [Source:HGNC Symbol;Acc:HGNC:19354]	SIN3B	SIN3 transcription regulator family member B [Source:HGNC Symbol;Acc:HGNC:19354]	0.75117767
DHX38	DEAH-box helicase 38 [Source:HGNC Symbol;Acc:HGNC:17211]	DHX38	DEAH-box helicase 38 [Source:HGNC Symbol;Acc:HGNC:17211]	0.7495281
LENG8	leukocyte receptor cluster member 8 [Source:HGNC Symbol;Acc:HGNC:15500]	LENG8	leukocyte receptor cluster member 8 [Source:HGNC Symbol;Acc:HGNC:15500]	0.746861
PRR12	proline rich 12 [Source:HGNC Symbol;Acc:HGNC:29217]	PRR12	proline rich 12 [Source:HGNC Symbol;Acc:HGNC:29217]	0.7397957
SZT2	SZT2 subunit of KICSTOR complex [Source:HGNC Symbol;Acc:HGNC:29040]	SZT2	SZT2 subunit of KICSTOR complex [Source:HGNC Symbol;Acc:HGNC:29040]	0.7381796
EXOC3	exocyst complex component 3 [Source:HGNC Symbol;Acc:HGNC:30378]	EXOC3	exocyst complex component 3 [Source:HGNC Symbol;Acc:HGNC:30378]	0.7352984
VAC14	VAC14 component of PIKFYVE complex [Source:HGNC Symbol;Acc:HGNC:25507]	VAC14	VAC14 component of PIKFYVE complex [Source:HGNC Symbol;Acc:HGNC:25507]	0.73333436
BRD4	bromodomain containing 4 [Source:HGNC Symbol;Acc:HGNC:13575]	BRD4	bromodomain containing 4 [Source:HGNC Symbol;Acc:HGNC:13575]	0.73303115
GAK	cyclin G associated kinase [Source:HGNC Symbol;Acc:HGNC:4113]	GAK	cyclin G associated kinase [Source:HGNC Symbol;Acc:HGNC:4113]	0.7324347
SYVN1	synoviolin 1 [Source:HGNC Symbol;Acc:HGNC:20738]	SYVN1	synoviolin 1 [Source:HGNC Symbol;Acc:HGNC:20738]	0.7265585
MADD	MAP kinase activating death domain [Source:HGNC Symbol;Acc:HGNC:6766]	MADD	MAP kinase activating death domain [Source:HGNC Symbol;Acc:HGNC:6766]	0.72591615
HCFC1	host cell factor C1 [Source:HGNC Symbol;Acc:HGNC:4839]	HCFC1	host cell factor C1 [Source:HGNC Symbol;Acc:HGNC:4839]	0.7250581
SHANK3	SH3 and multiple ankyrin repeat domains 3 [Source:HGNC Symbol;Acc:HGNC:14294]	SHANK3	SH3 and multiple ankyrin repeat domains 3 [Source:HGNC Symbol;Acc:HGNC:14294]	0.7233385
UPF1	UPF1 RNA helicase and ATPase [Source:HGNC Symbol;Acc:HGNC:9962]	UPF1	UPF1 RNA helicase and ATPase [Source:HGNC Symbol;Acc:HGNC:9962]	0.7231557
UNK	unk zinc finger [Source:HGNC Symbol;Acc:HGNC:29369]	UNK	unk zinc finger [Source:HGNC Symbol;Acc:HGNC:29369]	0.72280914
EHMT1	euchromatic histone lysine methyltransferase 1 [Source:HGNC Symbol;Acc:HGNC:24650]	EHMT1	euchromatic histone lysine methyltransferase 1 [Source:HGNC Symbol;Acc:HGNC:24650]	0.7226169
POLE	DNA polymerase epsilon, catalytic subunit [Source:HGNC Symbol;Acc:HGNC:9177]	POLE	DNA polymerase epsilon, catalytic subunit [Source:HGNC Symbol;Acc:HGNC:9177]	0.7195618
CNOT3	CCR4-NOT transcription complex subunit 3 [Source:HGNC Symbol;Acc:HGNC:7879]	CNOT3	CCR4-NOT transcription complex subunit 3 [Source:HGNC Symbol;Acc:HGNC:7879]	0.7184765
CUL9	cullin 9 [Source:HGNC Symbol;Acc:HGNC:15982]	CUL9	cullin 9 [Source:HGNC Symbol;Acc:HGNC:15982]	0.71591085
PI4KA	phosphatidylinositol 4-kinase alpha [Source:HGNC Symbol;Acc:HGNC:8983]	PI4KA	phosphatidylinositol 4-kinase alpha [Source:HGNC Symbol;Acc:HGNC:8983]	0.715756
MAPK8IP3	mitogen-activated protein kinase 8 interacting protein 3 [Source:HGNC Symbol;Acc:HGNC:6884]	MAPK8IP3	mitogen-activated protein kinase 8 interacting protein 3 [Source:HGNC Symbol;Acc:HGNC:6884]	0.71189964
ZSWIM8	zinc finger SWIM-type containing 8 [Source:HGNC Symbol;Acc:HGNC:23528]	ZSWIM8	zinc finger SWIM-type containing 8 [Source:HGNC Symbol;Acc:HGNC:23528]	0.7086329
MINK1	misshapen like kinase 1 [Source:HGNC Symbol;Acc:HGNC:17565]	MINK1	misshapen like kinase 1 [Source:HGNC Symbol;Acc:HGNC:17565]	0.70852685
PCSK7	proprotein convertase subtilisin/kexin type 7 [Source:HGNC Symbol;Acc:HGNC:8748]	PCSK7	proprotein convertase subtilisin/kexin type 7 [Source:HGNC Symbol;Acc:HGNC:8748]	0.7060269
WASF2	WASP family member 2 [Source:HGNC Symbol;Acc:HGNC:12733]	WASF2	WASP family member 2 [Source:HGNC Symbol;Acc:HGNC:12733]	0.70518744
SPG7	SPG7 matrix AAA peptidase subunit, paraplegin [Source:HGNC Symbol;Acc:HGNC:11237]	SPG7	SPG7 matrix AAA peptidase subunit, paraplegin [Source:HGNC Symbol;Acc:HGNC:11237]	0.6980688
SETD5	SET domain containing 5 [Source:HGNC Symbol;Acc:HGNC:25566]	SETD5	SET domain containing 5 [Source:HGNC Symbol;Acc:HGNC:25566]	0.6968676
PPP6R1	protein phosphatase 6 regulatory subunit 1 [Source:HGNC Symbol;Acc:HGNC:29195]	PPP6R1	protein phosphatase 6 regulatory subunit 1 [Source:HGNC Symbol;Acc:HGNC:29195]	0.6958243
AHDC1	AT-hook DNA binding motif containing 1 [Source:HGNC Symbol;Acc:HGNC:25230]	AHDC1	AT-hook DNA binding motif containing 1 [Source:HGNC Symbol;Acc:HGNC:25230]	0.6956963
POLR2A	RNA polymerase II subunit A [Source:HGNC Symbol;Acc:HGNC:9187]	POLR2A	RNA polymerase II subunit A [Source:HGNC Symbol;Acc:HGNC:9187]	0.6956788
SCAF1	SR-related CTD associated factor 1 [Source:HGNC Symbol;Acc:HGNC:30403]	SCAF1	SR-related CTD associated factor 1 [Source:HGNC Symbol;Acc:HGNC:30403]	0.69517356
IGHMBP2	immunoglobulin mu DNA binding protein 2 [Source:HGNC Symbol;Acc:HGNC:5542]	IGHMBP2	immunoglobulin mu DNA binding protein 2 [Source:HGNC Symbol;Acc:HGNC:5542]	0.6944563
MAN1B1	mannosidase alpha class 1B member 1 [Source:HGNC Symbol;Acc:HGNC:6823]	MAN1B1	mannosidase alpha class 1B member 1 [Source:HGNC Symbol;Acc:HGNC:6823]	0.6928288
ITGA5	integrin subunit alpha 5 [Source:HGNC Symbol;Acc:HGNC:6141]	ITGA5	integrin subunit alpha 5 [Source:HGNC Symbol;Acc:HGNC:6141]	0.6904386
TUBGCP6	tubulin gamma complex associated protein 6 [Source:HGNC Symbol;Acc:HGNC:18127]	TUBGCP6	tubulin gamma complex associated protein 6 [Source:HGNC Symbol;Acc:HGNC:18127]	0.68911743
SGSH	N-sulfoglucosamine sulfohydrolase [Source:HGNC Symbol;Acc:HGNC:10818]	SGSH	N-sulfoglucosamine sulfohydrolase [Source:HGNC Symbol;Acc:HGNC:10818]	0.68633825
SIPA1L3	signal induced proliferation associated 1 like 3 [Source:HGNC Symbol;Acc:HGNC:23801]	SIPA1L3	signal induced proliferation associated 1 like 3 [Source:HGNC Symbol;Acc:HGNC:23801]	0.68608266
NUP214	nucleoporin 214 [Source:HGNC Symbol;Acc:HGNC:8064]	NUP214	nucleoporin 214 [Source:HGNC Symbol;Acc:HGNC:8064]	0.6851175
MBD1	methyl-CpG binding domain protein 1 [Source:HGNC Symbol;Acc:HGNC:6916]	MBD1	methyl-CpG binding domain protein 1 [Source:HGNC Symbol;Acc:HGNC:6916]	0.6844557
NPLOC4	NPL4 homolog, ubiquitin recognition factor [Source:HGNC Symbol;Acc:HGNC:18261]	NPLOC4	NPL4 homolog, ubiquitin recognition factor [Source:HGNC Symbol;Acc:HGNC:18261]	0.68413556
MON1B	MON1 homolog B, secretory trafficking associated [Source:HGNC Symbol;Acc:HGNC:25020]	MON1B	MON1 homolog B, secretory trafficking associated [Source:HGNC Symbol;Acc:HGNC:25020]	0.6834151
RAI1	retinoic acid induced 1 [Source:HGNC Symbol;Acc:HGNC:9834]	RAI1	retinoic acid induced 1 [Source:HGNC Symbol;Acc:HGNC:9834]	0.6831243
MAML1	mastermind like transcriptional coactivator 1 [Source:HGNC Symbol;Acc:HGNC:13632]	MAML1	mastermind like transcriptional coactivator 1 [Source:HGNC Symbol;Acc:HGNC:13632]	0.6801268
MARK2	microtubule affinity regulating kinase 2 [Source:HGNC Symbol;Acc:HGNC:3332]	MARK2	microtubule affinity regulating kinase 2 [Source:HGNC Symbol;Acc:HGNC:3332]	0.67931783
CREBBP	CREB binding protein [Source:HGNC Symbol;Acc:HGNC:2348]	CREBBP	CREB binding protein [Source:HGNC Symbol;Acc:HGNC:2348]	0.6788451
GGA1	golgi associated, gamma adaptin ear containing, ARF binding protein 1 [Source:HGNC Symbol;Acc:HGNC:17842]	GGA1	golgi associated, gamma adaptin ear containing, ARF binding protein 1 [Source:HGNC Symbol;Acc:HGNC:17842]	0.67805576
GBF1	golgi brefeldin A resistant guanine nucleotide exchange factor 1 [Source:HGNC Symbol;Acc:HGNC:4181]	GBF1	golgi brefeldin A resistant guanine nucleotide exchange factor 1 [Source:HGNC Symbol;Acc:HGNC:4181]	0.6778857
PIGG	phosphatidylinositol glycan anchor biosynthesis class G [Source:HGNC Symbol;Acc:HGNC:25985]	PIGG	phosphatidylinositol glycan anchor biosynthesis class G [Source:HGNC Symbol;Acc:HGNC:25985]	0.67777395
MED15	mediator complex subunit 15 [Source:HGNC Symbol;Acc:HGNC:14248]	MED15	mediator complex subunit 15 [Source:HGNC Symbol;Acc:HGNC:14248]	0.6774582
SETD1B	SET domain containing 1B, histone lysine methyltransferase [Source:HGNC Symbol;Acc:HGNC:29187]	SETD1B	SET domain containing 1B, histone lysine methyltransferase [Source:HGNC Symbol;Acc:HGNC:29187]	0.67610127
ANKLE2	ankyrin repeat and LEM domain containing 2 [Source:HGNC Symbol;Acc:HGNC:29101]	ANKLE2	ankyrin repeat and LEM domain containing 2 [Source:HGNC Symbol;Acc:HGNC:29101]	0.6757684
NLRP1	NLR family pyrin domain containing 1 [Source:HGNC Symbol;Acc:HGNC:14374]	NLRP1	NLR family pyrin domain containing 1 [Source:HGNC Symbol;Acc:HGNC:14374]	0.6740306
SNRNP200	small nuclear ribonucleoprotein U5 subunit 200 [Source:HGNC Symbol;Acc:HGNC:30859]	SNRNP200	small nuclear ribonucleoprotein U5 subunit 200 [Source:HGNC Symbol;Acc:HGNC:30859]	0.673423
SP2	Sp2 transcription factor [Source:HGNC Symbol;Acc:HGNC:11207]	SP2	Sp2 transcription factor [Source:HGNC Symbol;Acc:HGNC:11207]	0.67200434
DPH1	diphthamide biosynthesis 1 [Source:HGNC Symbol;Acc:HGNC:3003]	DPH1	diphthamide biosynthesis 1 [Source:HGNC Symbol;Acc:HGNC:3003]	0.6694497
UBAP2L	ubiquitin associated protein 2 like [Source:HGNC Symbol;Acc:HGNC:29877]	UBAP2L	ubiquitin associated protein 2 like [Source:HGNC Symbol;Acc:HGNC:29877]	0.6693105
ATG4B	autophagy related 4B cysteine peptidase [Source:HGNC Symbol;Acc:HGNC:20790]	ATG4B	autophagy related 4B cysteine peptidase [Source:HGNC Symbol;Acc:HGNC:20790]	0.6683039
RANBP3	RAN binding protein 3 [Source:HGNC Symbol;Acc:HGNC:9850]	RANBP3	RAN binding protein 3 [Source:HGNC Symbol;Acc:HGNC:9850]	0.66781604
TNPO2	transportin 2 [Source:HGNC Symbol;Acc:HGNC:19998]	TNPO2	transportin 2 [Source:HGNC Symbol;Acc:HGNC:19998]	0.6664524
PTBP1	polypyrimidine tract binding protein 1 [Source:HGNC Symbol;Acc:HGNC:9583]	PTBP1	polypyrimidine tract binding protein 1 [Source:HGNC Symbol;Acc:HGNC:9583]	0.66632825
BTN2A1	butyrophilin subfamily 2 member A1 [Source:HGNC Symbol;Acc:HGNC:1136]	BTN2A1	butyrophilin subfamily 2 member A1 [Source:HGNC Symbol;Acc:HGNC:1136]	0.6653708
MLXIP	MLX interacting protein [Source:HGNC Symbol;Acc:HGNC:17055]	MLXIP	MLX interacting protein [Source:HGNC Symbol;Acc:HGNC:17055]	0.66524816
ZBTB4	zinc finger and BTB domain containing 4 [Source:HGNC Symbol;Acc:HGNC:23847]	ZBTB4	zinc finger and BTB domain containing 4 [Source:HGNC Symbol;Acc:HGNC:23847]	0.66397977
BRD9	bromodomain containing 9 [Source:HGNC Symbol;Acc:HGNC:25818]	BRD9	bromodomain containing 9 [Source:HGNC Symbol;Acc:HGNC:25818]	0.6620983
PCIF1	phosphorylated CTD interacting factor 1 [Source:HGNC Symbol;Acc:HGNC:16200]	PCIF1	phosphorylated CTD interacting factor 1 [Source:HGNC Symbol;Acc:HGNC:16200]	0.66142476
EDC4	enhancer of mRNA decapping 4 [Source:HGNC Symbol;Acc:HGNC:17157]	EDC4	enhancer of mRNA decapping 4 [Source:HGNC Symbol;Acc:HGNC:17157]	0.6604981
PI4KB	phosphatidylinositol 4-kinase beta [Source:HGNC Symbol;Acc:HGNC:8984]	PI4KB	phosphatidylinositol 4-kinase beta [Source:HGNC Symbol;Acc:HGNC:8984]	0.66018564
TMEM184B	transmembrane protein 184B [Source:HGNC Symbol;Acc:HGNC:1310]	TMEM184B	transmembrane protein 184B [Source:HGNC Symbol;Acc:HGNC:1310]	0.6584092
PHF12	PHD finger protein 12 [Source:HGNC Symbol;Acc:HGNC:20816]	PHF12	PHD finger protein 12 [Source:HGNC Symbol;Acc:HGNC:20816]	0.65775806
WIPF1	WAS/WASL interacting protein family member 1 [Source:HGNC Symbol;Acc:HGNC:12736]	WIPF1	WAS/WASL interacting protein family member 1 [Source:HGNC Symbol;Acc:HGNC:12736]	0.65715593
TSC2	TSC complex subunit 2 [Source:HGNC Symbol;Acc:HGNC:12363]	TSC2	TSC complex subunit 2 [Source:HGNC Symbol;Acc:HGNC:12363]	0.656843
MBTPS1	membrane bound transcription factor peptidase, site 1 [Source:HGNC Symbol;Acc:HGNC:15456]	MBTPS1	membrane bound transcription factor peptidase, site 1 [Source:HGNC Symbol;Acc:HGNC:15456]	0.6556003
RERE	arginine-glutamic acid dipeptide repeats [Source:HGNC Symbol;Acc:HGNC:9965]	RERE	arginine-glutamic acid dipeptide repeats [Source:HGNC Symbol;Acc:HGNC:9965]	0.65278965
MED12	mediator complex subunit 12 [Source:HGNC Symbol;Acc:HGNC:11957]	MED12	mediator complex subunit 12 [Source:HGNC Symbol;Acc:HGNC:11957]	0.65214294
ARHGAP17	Rho GTPase activating protein 17 [Source:HGNC Symbol;Acc:HGNC:18239]	ARHGAP17	Rho GTPase activating protein 17 [Source:HGNC Symbol;Acc:HGNC:18239]	0.65022314
KLC4	kinesin light chain 4 [Source:HGNC Symbol;Acc:HGNC:21624]	KLC4	kinesin light chain 4 [Source:HGNC Symbol;Acc:HGNC:21624]	0.64872
SAFB	scaffold attachment factor B [Source:HGNC Symbol;Acc:HGNC:10520]	SAFB	scaffold attachment factor B [Source:HGNC Symbol;Acc:HGNC:10520]	0.6476148
CCDC88C	coiled-coil domain containing 88C [Source:HGNC Symbol;Acc:HGNC:19967]	CCDC88C	coiled-coil domain containing 88C [Source:HGNC Symbol;Acc:HGNC:19967]	0.6475883
RAVER1	ribonucleoprotein, PTB binding 1 [Source:HGNC Symbol;Acc:HGNC:30296]	RAVER1	ribonucleoprotein, PTB binding 1 [Source:HGNC Symbol;Acc:HGNC:30296]	0.6468328
SPEN	spen family transcriptional repressor [Source:HGNC Symbol;Acc:HGNC:17575]	SPEN	spen family transcriptional repressor [Source:HGNC Symbol;Acc:HGNC:17575]	0.6454136
KDM4B	lysine demethylase 4B [Source:HGNC Symbol;Acc:HGNC:29136]	KDM4B	lysine demethylase 4B [Source:HGNC Symbol;Acc:HGNC:29136]	0.6449845
PIP5K1C	phosphatidylinositol-4-phosphate 5-kinase type 1 gamma [Source:HGNC Symbol;Acc:HGNC:8996]	PIP5K1C	phosphatidylinositol-4-phosphate 5-kinase type 1 gamma [Source:HGNC Symbol;Acc:HGNC:8996]	0.6445266
PACS1	phosphofurin acidic cluster sorting protein 1 [Source:HGNC Symbol;Acc:HGNC:30032]	PACS1	phosphofurin acidic cluster sorting protein 1 [Source:HGNC Symbol;Acc:HGNC:30032]	0.64380777
NCOR2	nuclear receptor corepressor 2 [Source:HGNC Symbol;Acc:HGNC:7673]	NCOR2	nuclear receptor corepressor 2 [Source:HGNC Symbol;Acc:HGNC:7673]	0.6437224
ZZEF1	zinc finger ZZ-type and EF-hand domain containing 1 [Source:HGNC Symbol;Acc:HGNC:29027]	ZZEF1	zinc finger ZZ-type and EF-hand domain containing 1 [Source:HGNC Symbol;Acc:HGNC:29027]	0.641979
STK32B	serine/threonine kinase 32B [Source:HGNC Symbol;Acc:HGNC:14217]	STK32B	serine/threonine kinase 32B [Source:HGNC Symbol;Acc:HGNC:14217]	0.64077234
STAT5A	signal transducer and activator of transcription 5A [Source:HGNC Symbol;Acc:HGNC:11366]	STAT5A	signal transducer and activator of transcription 5A [Source:HGNC Symbol;Acc:HGNC:11366]	0.6407093
GPATCH8	G-patch domain containing 8 [Source:HGNC Symbol;Acc:HGNC:29066]	GPATCH8	G-patch domain containing 8 [Source:HGNC Symbol;Acc:HGNC:29066]	0.6404388
GPR107	G protein-coupled receptor 107 [Source:HGNC Symbol;Acc:HGNC:17830]	GPR107	G protein-coupled receptor 107 [Source:HGNC Symbol;Acc:HGNC:17830]	0.6397774
ATP13A1	ATPase 13A1 [Source:HGNC Symbol;Acc:HGNC:24215]	ATP13A1	ATPase 13A1 [Source:HGNC Symbol;Acc:HGNC:24215]	0.6384207
DVL3	dishevelled segment polarity protein 3 [Source:HGNC Symbol;Acc:HGNC:3087]	DVL3	dishevelled segment polarity protein 3 [Source:HGNC Symbol;Acc:HGNC:3087]	0.6384004
L3MBTL1	L3MBTL histone methyl-lysine binding protein 1 [Source:HGNC Symbol;Acc:HGNC:15905]	L3MBTL1	L3MBTL histone methyl-lysine binding protein 1 [Source:HGNC Symbol;Acc:HGNC:15905]	0.6375177
PPARD	peroxisome proliferator activated receptor delta [Source:HGNC Symbol;Acc:HGNC:9235]	PPARD	peroxisome proliferator activated receptor delta [Source:HGNC Symbol;Acc:HGNC:9235]	0.6373664
ZC3H3	zinc finger CCCH-type containing 3 [Source:HGNC Symbol;Acc:HGNC:28972]	ZC3H3	zinc finger CCCH-type containing 3 [Source:HGNC Symbol;Acc:HGNC:28972]	0.63733256
ATG2A	autophagy related 2A [Source:HGNC Symbol;Acc:HGNC:29028]	ATG2A	autophagy related 2A [Source:HGNC Symbol;Acc:HGNC:29028]	0.6363438
CPSF7	cleavage and polyadenylation specific factor 7 [Source:HGNC Symbol;Acc:HGNC:30098]	CPSF7	cleavage and polyadenylation specific factor 7 [Source:HGNC Symbol;Acc:HGNC:30098]	0.63535863
TOM1L2	target of myb1 like 2 membrane trafficking protein [Source:HGNC Symbol;Acc:HGNC:11984]	TOM1L2	target of myb1 like 2 membrane trafficking protein [Source:HGNC Symbol;Acc:HGNC:11984]	0.63410735
MDC1	mediator of DNA damage checkpoint 1 [Source:HGNC Symbol;Acc:HGNC:21163]	MDC1	mediator of DNA damage checkpoint 1 [Source:HGNC Symbol;Acc:HGNC:21163]	0.6333955
DLGAP4	DLG associated protein 4 [Source:HGNC Symbol;Acc:HGNC:24476]	DLGAP4	DLG associated protein 4 [Source:HGNC Symbol;Acc:HGNC:24476]	0.6324521
RNF31	ring finger protein 31 [Source:HGNC Symbol;Acc:HGNC:16031]	RNF31	ring finger protein 31 [Source:HGNC Symbol;Acc:HGNC:16031]	0.63204426
TCF25	transcription factor 25 [Source:HGNC Symbol;Acc:HGNC:29181]	TCF25	transcription factor 25 [Source:HGNC Symbol;Acc:HGNC:29181]	0.63181627
POGZ	pogo transposable element derived with ZNF domain [Source:HGNC Symbol;Acc:HGNC:18801]	POGZ	pogo transposable element derived with ZNF domain [Source:HGNC Symbol;Acc:HGNC:18801]	0.63008434
PRPF8	pre-mRNA processing factor 8 [Source:HGNC Symbol;Acc:HGNC:17340]	PRPF8	pre-mRNA processing factor 8 [Source:HGNC Symbol;Acc:HGNC:17340]	0.62965965
TTC7A	tetratricopeptide repeat domain 7A [Source:HGNC Symbol;Acc:HGNC:19750]	TTC7A	tetratricopeptide repeat domain 7A [Source:HGNC Symbol;Acc:HGNC:19750]	0.62872165
NPIPB4	nuclear pore complex interacting protein family member B4 [Source:HGNC Symbol;Acc:HGNC:41985]	NPIPB4	nuclear pore complex interacting protein family member B4 [Source:HGNC Symbol;Acc:HGNC:41985]	0.6284282
ATP11A	ATPase phospholipid transporting 11A [Source:HGNC Symbol;Acc:HGNC:13552]	ATP11A	ATPase phospholipid transporting 11A [Source:HGNC Symbol;Acc:HGNC:13552]	0.62769127
DHX37	DEAH-box helicase 37 [Source:HGNC Symbol;Acc:HGNC:17210]	DHX37	DEAH-box helicase 37 [Source:HGNC Symbol;Acc:HGNC:17210]	0.626842
MAP2K7	mitogen-activated protein kinase kinase 7 [Source:HGNC Symbol;Acc:HGNC:6847]	MAP2K7	mitogen-activated protein kinase kinase 7 [Source:HGNC Symbol;Acc:HGNC:6847]	0.62640905
PHACTR4	phosphatase and actin regulator 4 [Source:HGNC Symbol;Acc:HGNC:25793]	PHACTR4	phosphatase and actin regulator 4 [Source:HGNC Symbol;Acc:HGNC:25793]	0.6254095
TTYH3	tweety family member 3 [Source:HGNC Symbol;Acc:HGNC:22222]	TTYH3	tweety family member 3 [Source:HGNC Symbol;Acc:HGNC:22222]	0.62377614
RBM5	RNA binding motif protein 5 [Source:HGNC Symbol;Acc:HGNC:9902]	RBM5	RNA binding motif protein 5 [Source:HGNC Symbol;Acc:HGNC:9902]	0.6236449
PGS1	phosphatidylglycerophosphate synthase 1 [Source:HGNC Symbol;Acc:HGNC:30029]	PGS1	phosphatidylglycerophosphate synthase 1 [Source:HGNC Symbol;Acc:HGNC:30029]	0.62290305
MLLT1	MLLT1 super elongation complex subunit [Source:HGNC Symbol;Acc:HGNC:7134]	MLLT1	MLLT1 super elongation complex subunit [Source:HGNC Symbol;Acc:HGNC:7134]	0.6216789
POFUT2	protein O-fucosyltransferase 2 [Source:HGNC Symbol;Acc:HGNC:14683]	POFUT2	protein O-fucosyltransferase 2 [Source:HGNC Symbol;Acc:HGNC:14683]	0.62146086
MED24	mediator complex subunit 24 [Source:HGNC Symbol;Acc:HGNC:22963]	MED24	mediator complex subunit 24 [Source:HGNC Symbol;Acc:HGNC:22963]	0.6211255
GRIPAP1	GRIP1 associated protein 1 [Source:HGNC Symbol;Acc:HGNC:18706]	GRIPAP1	GRIP1 associated protein 1 [Source:HGNC Symbol;Acc:HGNC:18706]	0.620717
HGSNAT	heparan-alpha-glucosaminide N-acetyltransferase [Source:HGNC Symbol;Acc:HGNC:26527]	HGSNAT	heparan-alpha-glucosaminide N-acetyltransferase [Source:HGNC Symbol;Acc:HGNC:26527]	0.6203797
SLC9A8	solute carrier family 9 member A8 [Source:HGNC Symbol;Acc:HGNC:20728]	SLC9A8	solute carrier family 9 member A8 [Source:HGNC Symbol;Acc:HGNC:20728]	0.6202672
YLPM1	YLP motif containing 1 [Source:HGNC Symbol;Acc:HGNC:17798]	YLPM1	YLP motif containing 1 [Source:HGNC Symbol;Acc:HGNC:17798]	0.6183275
RHOF	ras homolog family member F, filopodia associated [Source:HGNC Symbol;Acc:HGNC:15703]	RHOF	ras homolog family member F, filopodia associated [Source:HGNC Symbol;Acc:HGNC:15703]	0.61827195
SGSM2	small G protein signaling modulator 2 [Source:HGNC Symbol;Acc:HGNC:29026]	SGSM2	small G protein signaling modulator 2 [Source:HGNC Symbol;Acc:HGNC:29026]	0.6179692
CMIP	c-Maf inducing protein [Source:HGNC Symbol;Acc:HGNC:24319]	CMIP	c-Maf inducing protein [Source:HGNC Symbol;Acc:HGNC:24319]	0.61732554
TBRG1	transforming growth factor beta regulator 1 [Source:HGNC Symbol;Acc:HGNC:29551]	TBRG1	transforming growth factor beta regulator 1 [Source:HGNC Symbol;Acc:HGNC:29551]	0.61653763
ZNF275	zinc finger protein 275 [Source:HGNC Symbol;Acc:HGNC:13069]	ZNF275	zinc finger protein 275 [Source:HGNC Symbol;Acc:HGNC:13069]	0.6164085
BCR	BCR activator of RhoGEF and GTPase [Source:HGNC Symbol;Acc:HGNC:1014]	BCR	BCR activator of RhoGEF and GTPase [Source:HGNC Symbol;Acc:HGNC:1014]	0.61564314
ATXN2L	ataxin 2 like [Source:HGNC Symbol;Acc:HGNC:31326]	ATXN2L	ataxin 2 like [Source:HGNC Symbol;Acc:HGNC:31326]	0.6143496
HDAC7	histone deacetylase 7 [Source:HGNC Symbol;Acc:HGNC:14067]	HDAC7	histone deacetylase 7 [Source:HGNC Symbol;Acc:HGNC:14067]	0.6136941
MYBBP1A	MYB binding protein 1a [Source:HGNC Symbol;Acc:HGNC:7546]	MYBBP1A	MYB binding protein 1a [Source:HGNC Symbol;Acc:HGNC:7546]	0.6119629
BAZ2A	bromodomain adjacent to zinc finger domain 2A [Source:HGNC Symbol;Acc:HGNC:962]	BAZ2A	bromodomain adjacent to zinc finger domain 2A [Source:HGNC Symbol;Acc:HGNC:962]	0.61088645
AKT2	AKT serine/threonine kinase 2 [Source:HGNC Symbol;Acc:HGNC:392]	AKT2	AKT serine/threonine kinase 2 [Source:HGNC Symbol;Acc:HGNC:392]	0.6107494
PLEKHG2	pleckstrin homology and RhoGEF domain containing G2 [Source:HGNC Symbol;Acc:HGNC:29515]	PLEKHG2	pleckstrin homology and RhoGEF domain containing G2 [Source:HGNC Symbol;Acc:HGNC:29515]	0.6101975
CNDP2	carnosine dipeptidase 2 [Source:HGNC Symbol;Acc:HGNC:24437]	CNDP2	carnosine dipeptidase 2 [Source:HGNC Symbol;Acc:HGNC:24437]	0.60951054
SUPT5H	SPT5 homolog, DSIF elongation factor subunit [Source:HGNC Symbol;Acc:HGNC:11469]	SUPT5H	SPT5 homolog, DSIF elongation factor subunit [Source:HGNC Symbol;Acc:HGNC:11469]	0.6068309
MARK4	microtubule affinity regulating kinase 4 [Source:HGNC Symbol;Acc:HGNC:13538]	MARK4	microtubule affinity regulating kinase 4 [Source:HGNC Symbol;Acc:HGNC:13538]	0.6051539
HIP1R	huntingtin interacting protein 1 related [Source:HGNC Symbol;Acc:HGNC:18415]	HIP1R	huntingtin interacting protein 1 related [Source:HGNC Symbol;Acc:HGNC:18415]	0.6047781
ACIN1	apoptotic chromatin condensation inducer 1 [Source:HGNC Symbol;Acc:HGNC:17066]	ACIN1	apoptotic chromatin condensation inducer 1 [Source:HGNC Symbol;Acc:HGNC:17066]	0.60428536
SEC24C	SEC24 homolog C, COPII coat complex component [Source:HGNC Symbol;Acc:HGNC:10705]	SEC24C	SEC24 homolog C, COPII coat complex component [Source:HGNC Symbol;Acc:HGNC:10705]	0.6036182
ABCC1	ATP binding cassette subfamily C member 1 [Source:HGNC Symbol;Acc:HGNC:51]	ABCC1	ATP binding cassette subfamily C member 1 [Source:HGNC Symbol;Acc:HGNC:51]	0.6036084
ZCCHC14	zinc finger CCHC-type containing 14 [Source:HGNC Symbol;Acc:HGNC:24134]	ZCCHC14	zinc finger CCHC-type containing 14 [Source:HGNC Symbol;Acc:HGNC:24134]	0.6026057
DNAH1	dynein axonemal heavy chain 1 [Source:HGNC Symbol;Acc:HGNC:2940]	DNAH1	dynein axonemal heavy chain 1 [Source:HGNC Symbol;Acc:HGNC:2940]	0.60213435
ULK1	unc-51 like autophagy activating kinase 1 [Source:HGNC Symbol;Acc:HGNC:12558]	ULK1	unc-51 like autophagy activating kinase 1 [Source:HGNC Symbol;Acc:HGNC:12558]	0.6011366
TRRAP	transformation/transcription domain associated protein [Source:HGNC Symbol;Acc:HGNC:12347]	TRRAP	transformation/transcription domain associated protein [Source:HGNC Symbol;Acc:HGNC:12347]	0.6007659
CLPTM1	CLPTM1 regulator of GABA type A receptor forward trafficking [Source:HGNC Symbol;Acc:HGNC:2087]	CLPTM1	CLPTM1 regulator of GABA type A receptor forward trafficking [Source:HGNC Symbol;Acc:HGNC:2087]	0.6004329
JUP	junction plakoglobin [Source:HGNC Symbol;Acc:HGNC:6207]	JUP	junction plakoglobin [Source:HGNC Symbol;Acc:HGNC:6207]	0.5988121
BRD1	bromodomain containing 1 [Source:HGNC Symbol;Acc:HGNC:1102]	BRD1	bromodomain containing 1 [Source:HGNC Symbol;Acc:HGNC:1102]	0.5982403
ZNF592	zinc finger protein 592 [Source:HGNC Symbol;Acc:HGNC:28986]	ZNF592	zinc finger protein 592 [Source:HGNC Symbol;Acc:HGNC:28986]	0.5957848
TBC1D17	TBC1 domain family member 17 [Source:HGNC Symbol;Acc:HGNC:25699]	TBC1D17	TBC1 domain family member 17 [Source:HGNC Symbol;Acc:HGNC:25699]	0.59522784
MYO18A	myosin XVIIIA [Source:HGNC Symbol;Acc:HGNC:31104]	MYO18A	myosin XVIIIA [Source:HGNC Symbol;Acc:HGNC:31104]	0.5950651
ZMIZ1	zinc finger MIZ-type containing 1 [Source:HGNC Symbol;Acc:HGNC:16493]	ZMIZ1	zinc finger MIZ-type containing 1 [Source:HGNC Symbol;Acc:HGNC:16493]	0.5946124
USP11	ubiquitin specific peptidase 11 [Source:HGNC Symbol;Acc:HGNC:12609]	USP11	ubiquitin specific peptidase 11 [Source:HGNC Symbol;Acc:HGNC:12609]	0.5942651
HSPG2	heparan sulfate proteoglycan 2 [Source:HGNC Symbol;Acc:HGNC:5273]	HSPG2	heparan sulfate proteoglycan 2 [Source:HGNC Symbol;Acc:HGNC:5273]	0.59312826
CTC1	CST telomere replication complex component 1 [Source:HGNC Symbol;Acc:HGNC:26169]	CTC1	CST telomere replication complex component 1 [Source:HGNC Symbol;Acc:HGNC:26169]	0.5921766
ZFAND3	zinc finger AN1-type containing 3 [Source:HGNC Symbol;Acc:HGNC:18019]	ZFAND3	zinc finger AN1-type containing 3 [Source:HGNC Symbol;Acc:HGNC:18019]	0.59184796
PEAK1	pseudopodium enriched atypical kinase 1 [Source:HGNC Symbol;Acc:HGNC:29431]	PEAK1	pseudopodium enriched atypical kinase 1 [Source:HGNC Symbol;Acc:HGNC:29431]	0.59017015
STRN4	striatin 4 [Source:HGNC Symbol;Acc:HGNC:15721]	STRN4	striatin 4 [Source:HGNC Symbol;Acc:HGNC:15721]	0.59012055
NDUFA10	NADH:ubiquinone oxidoreductase subunit A10 [Source:HGNC Symbol;Acc:HGNC:7684]	NDUFA10	NADH:ubiquinone oxidoreductase subunit A10 [Source:HGNC Symbol;Acc:HGNC:7684]	0.5901015
WDTC1	WD and tetratricopeptide repeats 1 [Source:HGNC Symbol;Acc:HGNC:29175]	WDTC1	WD and tetratricopeptide repeats 1 [Source:HGNC Symbol;Acc:HGNC:29175]	0.5893756
PIGO	phosphatidylinositol glycan anchor biosynthesis class O [Source:HGNC Symbol;Acc:HGNC:23215]	PIGO	phosphatidylinositol glycan anchor biosynthesis class O [Source:HGNC Symbol;Acc:HGNC:23215]	0.58934504
NUMA1	nuclear mitotic apparatus protein 1 [Source:HGNC Symbol;Acc:HGNC:8059]	NUMA1	nuclear mitotic apparatus protein 1 [Source:HGNC Symbol;Acc:HGNC:8059]	0.5889622
NAA40	N-alpha-acetyltransferase 40, NatD catalytic subunit [Source:HGNC Symbol;Acc:HGNC:25845]	NAA40	N-alpha-acetyltransferase 40, NatD catalytic subunit [Source:HGNC Symbol;Acc:HGNC:25845]	0.588503
STIM1	stromal interaction molecule 1 [Source:HGNC Symbol;Acc:HGNC:11386]	STIM1	stromal interaction molecule 1 [Source:HGNC Symbol;Acc:HGNC:11386]	0.58688116
CSNK1D	casein kinase 1 delta [Source:HGNC Symbol;Acc:HGNC:2452]	CSNK1D	casein kinase 1 delta [Source:HGNC Symbol;Acc:HGNC:2452]	0.58612937
PKD1	polycystin 1, transient receptor potential channel interacting [Source:HGNC Symbol;Acc:HGNC:9008]	PKD1	polycystin 1, transient receptor potential channel interacting [Source:HGNC Symbol;Acc:HGNC:9008]	0.5853737
CLSTN1	calsyntenin 1 [Source:HGNC Symbol;Acc:HGNC:17447]	CLSTN1	calsyntenin 1 [Source:HGNC Symbol;Acc:HGNC:17447]	0.5835444
NDOR1	NADPH dependent diflavin oxidoreductase 1 [Source:HGNC Symbol;Acc:HGNC:29838]	NDOR1	NADPH dependent diflavin oxidoreductase 1 [Source:HGNC Symbol;Acc:HGNC:29838]	0.58350176
SIDT2	SID1 transmembrane family member 2 [Source:HGNC Symbol;Acc:HGNC:24272]	SIDT2	SID1 transmembrane family member 2 [Source:HGNC Symbol;Acc:HGNC:24272]	0.58329475
FOXJ2	forkhead box J2 [Source:HGNC Symbol;Acc:HGNC:24818]	FOXJ2	forkhead box J2 [Source:HGNC Symbol;Acc:HGNC:24818]	0.58259743
SNX29	sorting nexin 29 [Source:HGNC Symbol;Acc:HGNC:30542]	SNX29	sorting nexin 29 [Source:HGNC Symbol;Acc:HGNC:30542]	0.581908
MECP2	methyl-CpG binding protein 2 [Source:HGNC Symbol;Acc:HGNC:6990]	MECP2	methyl-CpG binding protein 2 [Source:HGNC Symbol;Acc:HGNC:6990]	0.580391
WWP2	WW domain containing E3 ubiquitin protein ligase 2 [Source:HGNC Symbol;Acc:HGNC:16804]	WWP2	WW domain containing E3 ubiquitin protein ligase 2 [Source:HGNC Symbol;Acc:HGNC:16804]	0.5803666
KHSRP	KH-type splicing regulatory protein [Source:HGNC Symbol;Acc:HGNC:6316]	KHSRP	KH-type splicing regulatory protein [Source:HGNC Symbol;Acc:HGNC:6316]	0.57981807
TAF4	TATA-box binding protein associated factor 4 [Source:HGNC Symbol;Acc:HGNC:11537]	TAF4	TATA-box binding protein associated factor 4 [Source:HGNC Symbol;Acc:HGNC:11537]	0.5797996
INPPL1	inositol polyphosphate phosphatase like 1 [Source:HGNC Symbol;Acc:HGNC:6080]	INPPL1	inositol polyphosphate phosphatase like 1 [Source:HGNC Symbol;Acc:HGNC:6080]	0.57762414
TBC1D10B	TBC1 domain family member 10B [Source:HGNC Symbol;Acc:HGNC:24510]	TBC1D10B	TBC1 domain family member 10B [Source:HGNC Symbol;Acc:HGNC:24510]	0.5765365
POU2AF1	POU class 2 homeobox associating factor 1 [Source:HGNC Symbol;Acc:HGNC:9211]	POU2AF1	POU class 2 homeobox associating factor 1 [Source:HGNC Symbol;Acc:HGNC:9211]	0.57634175
SF3A1	splicing factor 3a subunit 1 [Source:HGNC Symbol;Acc:HGNC:10765]	SF3A1	splicing factor 3a subunit 1 [Source:HGNC Symbol;Acc:HGNC:10765]	0.5762953
PDPR	pyruvate dehydrogenase phosphatase regulatory subunit [Source:HGNC Symbol;Acc:HGNC:30264]	PDPR	pyruvate dehydrogenase phosphatase regulatory subunit [Source:HGNC Symbol;Acc:HGNC:30264]	0.57573783
HTT	huntingtin [Source:HGNC Symbol;Acc:HGNC:4851]	HTT	huntingtin [Source:HGNC Symbol;Acc:HGNC:4851]	0.5751891
MORC2	MORC family CW-type zinc finger 2 [Source:HGNC Symbol;Acc:HGNC:23573]	MORC2	MORC family CW-type zinc finger 2 [Source:HGNC Symbol;Acc:HGNC:23573]	0.57327044
BCL9L	BCL9 like [Source:HGNC Symbol;Acc:HGNC:23688]	BCL9L	BCL9 like [Source:HGNC Symbol;Acc:HGNC:23688]	0.5715474
GMIP	GEM interacting protein [Source:HGNC Symbol;Acc:HGNC:24852]	GMIP	GEM interacting protein [Source:HGNC Symbol;Acc:HGNC:24852]	0.5714482
PLEKHM1	pleckstrin homology and RUN domain containing M1 [Source:HGNC Symbol;Acc:HGNC:29017]	PLEKHM1	pleckstrin homology and RUN domain containing M1 [Source:HGNC Symbol;Acc:HGNC:29017]	0.56842214
HSF1	heat shock transcription factor 1 [Source:HGNC Symbol;Acc:HGNC:5224]	HSF1	heat shock transcription factor 1 [Source:HGNC Symbol;Acc:HGNC:5224]	0.5683869
GREB1	growth regulating estrogen receptor binding 1 [Source:HGNC Symbol;Acc:HGNC:24885]	GREB1	growth regulating estrogen receptor binding 1 [Source:HGNC Symbol;Acc:HGNC:24885]	0.56818485
PIAS3	protein inhibitor of activated STAT 3 [Source:HGNC Symbol;Acc:HGNC:16861]	PIAS3	protein inhibitor of activated STAT 3 [Source:HGNC Symbol;Acc:HGNC:16861]	0.5670437
EXOC7	exocyst complex component 7 [Source:HGNC Symbol;Acc:HGNC:23214]	EXOC7	exocyst complex component 7 [Source:HGNC Symbol;Acc:HGNC:23214]	0.56700593
CABIN1	calcineurin binding protein 1 [Source:HGNC Symbol;Acc:HGNC:24187]	CABIN1	calcineurin binding protein 1 [Source:HGNC Symbol;Acc:HGNC:24187]	0.5658126
REPIN1	replication initiator 1 [Source:HGNC Symbol;Acc:HGNC:17922]	REPIN1	replication initiator 1 [Source:HGNC Symbol;Acc:HGNC:17922]	0.56487405
RNF40	ring finger protein 40 [Source:HGNC Symbol;Acc:HGNC:16867]	RNF40	ring finger protein 40 [Source:HGNC Symbol;Acc:HGNC:16867]	0.5648381
TBC1D13	TBC1 domain family member 13 [Source:HGNC Symbol;Acc:HGNC:25571]	TBC1D13	TBC1 domain family member 13 [Source:HGNC Symbol;Acc:HGNC:25571]	0.5647508
TNRC18	trinucleotide repeat containing 18 [Source:HGNC Symbol;Acc:HGNC:11962]	TNRC18	trinucleotide repeat containing 18 [Source:HGNC Symbol;Acc:HGNC:11962]	0.56415
GIGYF1	GRB10 interacting GYF protein 1 [Source:HGNC Symbol;Acc:HGNC:9126]	GIGYF1	GRB10 interacting GYF protein 1 [Source:HGNC Symbol;Acc:HGNC:9126]	0.563792
ERICH1	glutamate rich 1 [Source:HGNC Symbol;Acc:HGNC:27234]	ERICH1	glutamate rich 1 [Source:HGNC Symbol;Acc:HGNC:27234]	0.56219345
PTPRE	protein tyrosine phosphatase receptor type E [Source:HGNC Symbol;Acc:HGNC:9669]	PTPRE	protein tyrosine phosphatase receptor type E [Source:HGNC Symbol;Acc:HGNC:9669]	0.5609188
TCF3	transcription factor 3 [Source:HGNC Symbol;Acc:HGNC:11633]	TCF3	transcription factor 3 [Source:HGNC Symbol;Acc:HGNC:11633]	0.56089634
PIK3CD	phosphatidylinositol-4,5-bisphosphate 3-kinase catalytic subunit delta [Source:HGNC Symbol;Acc:HGNC:8977]	PIK3CD	phosphatidylinositol-4,5-bisphosphate 3-kinase catalytic subunit delta [Source:HGNC Symbol;Acc:HGNC:8977]	0.56088865
SDK2	sidekick cell adhesion molecule 2 [Source:HGNC Symbol;Acc:HGNC:19308]	SDK2	sidekick cell adhesion molecule 2 [Source:HGNC Symbol;Acc:HGNC:19308]	0.5607587
SIK3	SIK family kinase 3 [Source:HGNC Symbol;Acc:HGNC:29165]	SIK3	SIK family kinase 3 [Source:HGNC Symbol;Acc:HGNC:29165]	0.5603794
EPS15L1	epidermal growth factor receptor pathway substrate 15 like 1 [Source:HGNC Symbol;Acc:HGNC:24634]	EPS15L1	epidermal growth factor receptor pathway substrate 15 like 1 [Source:HGNC Symbol;Acc:HGNC:24634]	0.5601841
TET3	tet methylcytosine dioxygenase 3 [Source:HGNC Symbol;Acc:HGNC:28313]	TET3	tet methylcytosine dioxygenase 3 [Source:HGNC Symbol;Acc:HGNC:28313]	0.5600282
CIC	capicua transcriptional repressor [Source:HGNC Symbol;Acc:HGNC:14214]	CIC	capicua transcriptional repressor [Source:HGNC Symbol;Acc:HGNC:14214]	0.5599501
TBL1X	transducin beta like 1 X-linked [Source:HGNC Symbol;Acc:HGNC:11585]	TBL1X	transducin beta like 1 X-linked [Source:HGNC Symbol;Acc:HGNC:11585]	0.5588933
FLYWCH1	FLYWCH-type zinc finger 1 [Source:HGNC Symbol;Acc:HGNC:25404]	FLYWCH1	FLYWCH-type zinc finger 1 [Source:HGNC Symbol;Acc:HGNC:25404]	0.5587026
CACTIN	cactin, spliceosome C complex subunit [Source:HGNC Symbol;Acc:HGNC:29938]	CACTIN	cactin, spliceosome C complex subunit [Source:HGNC Symbol;Acc:HGNC:29938]	0.558551
ZC3H18	zinc finger CCCH-type containing 18 [Source:HGNC Symbol;Acc:HGNC:25091]	ZC3H18	zinc finger CCCH-type containing 18 [Source:HGNC Symbol;Acc:HGNC:25091]	0.55818105
VPS39	VPS39 subunit of HOPS complex [Source:HGNC Symbol;Acc:HGNC:20593]	VPS39	VPS39 subunit of HOPS complex [Source:HGNC Symbol;Acc:HGNC:20593]	0.5581165
PILRB	paired immunoglobin like type 2 receptor beta [Source:HGNC Symbol;Acc:HGNC:18297]	PILRB	paired immunoglobin like type 2 receptor beta [Source:HGNC Symbol;Acc:HGNC:18297]	0.55801755
AP1B1	adaptor related protein complex 1 subunit beta 1 [Source:HGNC Symbol;Acc:HGNC:554]	AP1B1	adaptor related protein complex 1 subunit beta 1 [Source:HGNC Symbol;Acc:HGNC:554]	0.55798095
KCTD13	potassium channel tetramerization domain containing 13 [Source:HGNC Symbol;Acc:HGNC:22234]	KCTD13	potassium channel tetramerization domain containing 13 [Source:HGNC Symbol;Acc:HGNC:22234]	0.5577665
TMEM63A	transmembrane protein 63A [Source:HGNC Symbol;Acc:HGNC:29118]	TMEM63A	transmembrane protein 63A [Source:HGNC Symbol;Acc:HGNC:29118]	0.5576081
LIMK2	LIM domain kinase 2 [Source:HGNC Symbol;Acc:HGNC:6614]	LIMK2	LIM domain kinase 2 [Source:HGNC Symbol;Acc:HGNC:6614]	0.5563782
LONP1	lon peptidase 1, mitochondrial [Source:HGNC Symbol;Acc:HGNC:9479]	LONP1	lon peptidase 1, mitochondrial [Source:HGNC Symbol;Acc:HGNC:9479]	0.55622697
ACO2	aconitase 2 [Source:HGNC Symbol;Acc:HGNC:118]	ACO2	aconitase 2 [Source:HGNC Symbol;Acc:HGNC:118]	0.5553761
PAK4	p21 (RAC1) activated kinase 4 [Source:HGNC Symbol;Acc:HGNC:16059]	PAK4	p21 (RAC1) activated kinase 4 [Source:HGNC Symbol;Acc:HGNC:16059]	0.5553608
SEMA6A	semaphorin 6A [Source:HGNC Symbol;Acc:HGNC:10738]	SEMA6A	semaphorin 6A [Source:HGNC Symbol;Acc:HGNC:10738]	0.55526185
CAMTA2	calmodulin binding transcription activator 2 [Source:HGNC Symbol;Acc:HGNC:18807]	CAMTA2	calmodulin binding transcription activator 2 [Source:HGNC Symbol;Acc:HGNC:18807]	0.5549655
TYK2	tyrosine kinase 2 [Source:HGNC Symbol;Acc:HGNC:12440]	TYK2	tyrosine kinase 2 [Source:HGNC Symbol;Acc:HGNC:12440]	0.5545711
KDM2B	lysine demethylase 2B [Source:HGNC Symbol;Acc:HGNC:13610]	KDM2B	lysine demethylase 2B [Source:HGNC Symbol;Acc:HGNC:13610]	0.55430496
PML	PML nuclear body scaffold [Source:HGNC Symbol;Acc:HGNC:9113]	PML	PML nuclear body scaffold [Source:HGNC Symbol;Acc:HGNC:9113]	0.5529031
SLC16A5	solute carrier family 16 member 5 [Source:HGNC Symbol;Acc:HGNC:10926]	SLC16A5	solute carrier family 16 member 5 [Source:HGNC Symbol;Acc:HGNC:10926]	0.5522983
TNS1	tensin 1 [Source:HGNC Symbol;Acc:HGNC:11973]	TNS1	tensin 1 [Source:HGNC Symbol;Acc:HGNC:11973]	0.5522315
CLCN7	chloride voltage-gated channel 7 [Source:HGNC Symbol;Acc:HGNC:2025]	CLCN7	chloride voltage-gated channel 7 [Source:HGNC Symbol;Acc:HGNC:2025]	0.5517728
TOP3B	DNA topoisomerase III beta [Source:HGNC Symbol;Acc:HGNC:11993]	TOP3B	DNA topoisomerase III beta [Source:HGNC Symbol;Acc:HGNC:11993]	0.551674
NUMB	NUMB endocytic adaptor protein [Source:HGNC Symbol;Acc:HGNC:8060]	NUMB	NUMB endocytic adaptor protein [Source:HGNC Symbol;Acc:HGNC:8060]	0.55152005
TSPAN14	tetraspanin 14 [Source:HGNC Symbol;Acc:HGNC:23303]	TSPAN14	tetraspanin 14 [Source:HGNC Symbol;Acc:HGNC:23303]	0.5514804
CASC3	CASC3 exon junction complex subunit [Source:HGNC Symbol;Acc:HGNC:17040]	CASC3	CASC3 exon junction complex subunit [Source:HGNC Symbol;Acc:HGNC:17040]	0.5513701
POLR3E	RNA polymerase III subunit E [Source:HGNC Symbol;Acc:HGNC:30347]	POLR3E	RNA polymerase III subunit E [Source:HGNC Symbol;Acc:HGNC:30347]	0.5506925
MBD6	methyl-CpG binding domain protein 6 [Source:HGNC Symbol;Acc:HGNC:20445]	MBD6	methyl-CpG binding domain protein 6 [Source:HGNC Symbol;Acc:HGNC:20445]	0.55054694
TM9SF4	transmembrane 9 superfamily member 4 [Source:HGNC Symbol;Acc:HGNC:30797]	TM9SF4	transmembrane 9 superfamily member 4 [Source:HGNC Symbol;Acc:HGNC:30797]	0.5495898
MTHFR	methylenetetrahydrofolate reductase [Source:HGNC Symbol;Acc:HGNC:7436]	MTHFR	methylenetetrahydrofolate reductase [Source:HGNC Symbol;Acc:HGNC:7436]	0.5489763
ZBTB40	zinc finger and BTB domain containing 40 [Source:HGNC Symbol;Acc:HGNC:29045]	ZBTB40	zinc finger and BTB domain containing 40 [Source:HGNC Symbol;Acc:HGNC:29045]	0.5487421
UBR4	ubiquitin protein ligase E3 component n-recognin 4 [Source:HGNC Symbol;Acc:HGNC:30313]	UBR4	ubiquitin protein ligase E3 component n-recognin 4 [Source:HGNC Symbol;Acc:HGNC:30313]	0.54861814
NOL6	nucleolar protein 6 [Source:HGNC Symbol;Acc:HGNC:19910]	NOL6	nucleolar protein 6 [Source:HGNC Symbol;Acc:HGNC:19910]	0.5483605
SLC25A44	solute carrier family 25 member 44 [Source:HGNC Symbol;Acc:HGNC:29036]	SLC25A44	solute carrier family 25 member 44 [Source:HGNC Symbol;Acc:HGNC:29036]	0.5483451
CLUH	clustered mitochondria homolog [Source:HGNC Symbol;Acc:HGNC:29094]	CLUH	clustered mitochondria homolog [Source:HGNC Symbol;Acc:HGNC:29094]	0.5476003
FBRSL1	fibrosin like 1 [Source:HGNC Symbol;Acc:HGNC:29308]	FBRSL1	fibrosin like 1 [Source:HGNC Symbol;Acc:HGNC:29308]	0.5472831
GRAMD1A	GRAM domain containing 1A [Source:HGNC Symbol;Acc:HGNC:29305]	GRAMD1A	GRAM domain containing 1A [Source:HGNC Symbol;Acc:HGNC:29305]	0.54655623
GNA12	G protein subunit alpha 12 [Source:HGNC Symbol;Acc:HGNC:4380]	GNA12	G protein subunit alpha 12 [Source:HGNC Symbol;Acc:HGNC:4380]	0.5465534
PHF21A	PHD finger protein 21A [Source:HGNC Symbol;Acc:HGNC:24156]	PHF21A	PHD finger protein 21A [Source:HGNC Symbol;Acc:HGNC:24156]	0.5464777
TAF1C	TATA-box binding protein associated factor, RNA polymerase I subunit C [Source:HGNC Symbol;Acc:HGNC:11534]	TAF1C	TATA-box binding protein associated factor, RNA polymerase I subunit C [Source:HGNC Symbol;Acc:HGNC:11534]	0.54607636
AUTS2	activator of transcription and developmental regulator AUTS2 [Source:HGNC Symbol;Acc:HGNC:14262]	AUTS2	activator of transcription and developmental regulator AUTS2 [Source:HGNC Symbol;Acc:HGNC:14262]	0.54582334
NOTCH1	notch receptor 1 [Source:HGNC Symbol;Acc:HGNC:7881]	NOTCH1	notch receptor 1 [Source:HGNC Symbol;Acc:HGNC:7881]	0.54561764
TPP1	tripeptidyl peptidase 1 [Source:HGNC Symbol;Acc:HGNC:2073]	TPP1	tripeptidyl peptidase 1 [Source:HGNC Symbol;Acc:HGNC:2073]	0.54521465
PITPNM2	phosphatidylinositol transfer protein membrane associated 2 [Source:HGNC Symbol;Acc:HGNC:21044]	PITPNM2	phosphatidylinositol transfer protein membrane associated 2 [Source:HGNC Symbol;Acc:HGNC:21044]	0.5448472
PELP1	proline, glutamate and leucine rich protein 1 [Source:HGNC Symbol;Acc:HGNC:30134]	PELP1	proline, glutamate and leucine rich protein 1 [Source:HGNC Symbol;Acc:HGNC:30134]	0.5442329
PRCC	proline rich mitotic checkpoint control factor [Source:HGNC Symbol;Acc:HGNC:9343]	PRCC	proline rich mitotic checkpoint control factor [Source:HGNC Symbol;Acc:HGNC:9343]	0.5418419
HNRNPUL1	heterogeneous nuclear ribonucleoprotein U like 1 [Source:HGNC Symbol;Acc:HGNC:17011]	HNRNPUL1	heterogeneous nuclear ribonucleoprotein U like 1 [Source:HGNC Symbol;Acc:HGNC:17011]	0.541668
SAP130	Sin3A associated protein 130 [Source:HGNC Symbol;Acc:HGNC:29813]	SAP130	Sin3A associated protein 130 [Source:HGNC Symbol;Acc:HGNC:29813]	0.5407881
CTDSP2	CTD small phosphatase 2 [Source:HGNC Symbol;Acc:HGNC:17077]	CTDSP2	CTD small phosphatase 2 [Source:HGNC Symbol;Acc:HGNC:17077]	0.5405145
STK40	serine/threonine kinase 40 [Source:HGNC Symbol;Acc:HGNC:21373]	STK40	serine/threonine kinase 40 [Source:HGNC Symbol;Acc:HGNC:21373]	0.54023755
RNF44	ring finger protein 44 [Source:HGNC Symbol;Acc:HGNC:19180]	RNF44	ring finger protein 44 [Source:HGNC Symbol;Acc:HGNC:19180]	0.5402077
MAEA	macrophage erythroblast attacher, E3 ubiquitin ligase [Source:HGNC Symbol;Acc:HGNC:13731]	MAEA	macrophage erythroblast attacher, E3 ubiquitin ligase [Source:HGNC Symbol;Acc:HGNC:13731]	0.5395771
PACSIN2	protein kinase C and casein kinase substrate in neurons 2 [Source:HGNC Symbol;Acc:HGNC:8571]	PACSIN2	protein kinase C and casein kinase substrate in neurons 2 [Source:HGNC Symbol;Acc:HGNC:8571]	0.5395746
MED25	mediator complex subunit 25 [Source:HGNC Symbol;Acc:HGNC:28845]	MED25	mediator complex subunit 25 [Source:HGNC Symbol;Acc:HGNC:28845]	0.53879774
ACSS1	acyl-CoA synthetase short chain family member 1 [Source:HGNC Symbol;Acc:HGNC:16091]	ACSS1	acyl-CoA synthetase short chain family member 1 [Source:HGNC Symbol;Acc:HGNC:16091]	0.5373858
UBE4B	ubiquitination factor E4B [Source:HGNC Symbol;Acc:HGNC:12500]	UBE4B	ubiquitination factor E4B [Source:HGNC Symbol;Acc:HGNC:12500]	0.536879
TRIO	trio Rho guanine nucleotide exchange factor [Source:HGNC Symbol;Acc:HGNC:12303]	TRIO	trio Rho guanine nucleotide exchange factor [Source:HGNC Symbol;Acc:HGNC:12303]	0.53668576
CUL7	cullin 7 [Source:HGNC Symbol;Acc:HGNC:21024]	CUL7	cullin 7 [Source:HGNC Symbol;Acc:HGNC:21024]	0.5364917
MAN2B1	mannosidase alpha class 2B member 1 [Source:HGNC Symbol;Acc:HGNC:6826]	MAN2B1	mannosidase alpha class 2B member 1 [Source:HGNC Symbol;Acc:HGNC:6826]	0.5364816
CES2	carboxylesterase 2 [Source:HGNC Symbol;Acc:HGNC:1864]	CES2	carboxylesterase 2 [Source:HGNC Symbol;Acc:HGNC:1864]	0.53509617
RGP1	RGP1 homolog, RAB6A GEF complex partner 1 [Source:HGNC Symbol;Acc:HGNC:21965]	RGP1	RGP1 homolog, RAB6A GEF complex partner 1 [Source:HGNC Symbol;Acc:HGNC:21965]	0.53460854
MED29	mediator complex subunit 29 [Source:HGNC Symbol;Acc:HGNC:23074]	MED29	mediator complex subunit 29 [Source:HGNC Symbol;Acc:HGNC:23074]	0.5338757
KDM6B	lysine demethylase 6B [Source:HGNC Symbol;Acc:HGNC:29012]	KDM6B	lysine demethylase 6B [Source:HGNC Symbol;Acc:HGNC:29012]	0.53363144
MCM3AP	minichromosome maintenance complex component 3 associated protein [Source:HGNC Symbol;Acc:HGNC:6946]	MCM3AP	minichromosome maintenance complex component 3 associated protein [Source:HGNC Symbol;Acc:HGNC:6946]	0.5331981
GTF3C2	general transcription factor IIIC subunit 2 [Source:HGNC Symbol;Acc:HGNC:4665]	GTF3C2	general transcription factor IIIC subunit 2 [Source:HGNC Symbol;Acc:HGNC:4665]	0.53315836
CRIM1	cysteine rich transmembrane BMP regulator 1 [Source:HGNC Symbol;Acc:HGNC:2359]	CRIM1	cysteine rich transmembrane BMP regulator 1 [Source:HGNC Symbol;Acc:HGNC:2359]	0.53303736
PITPNA	phosphatidylinositol transfer protein alpha [Source:HGNC Symbol;Acc:HGNC:9001]	PITPNA	phosphatidylinositol transfer protein alpha [Source:HGNC Symbol;Acc:HGNC:9001]	0.53295517
SBF1	SET binding factor 1 [Source:HGNC Symbol;Acc:HGNC:10542]	SBF1	SET binding factor 1 [Source:HGNC Symbol;Acc:HGNC:10542]	0.5327665
ZNF362	zinc finger protein 362 [Source:HGNC Symbol;Acc:HGNC:18079]	ZNF362	zinc finger protein 362 [Source:HGNC Symbol;Acc:HGNC:18079]	0.53197294
HNRNPA3	heterogeneous nuclear ribonucleoprotein A3 [Source:HGNC Symbol;Acc:HGNC:24941]	HNRNPA3	heterogeneous nuclear ribonucleoprotein A3 [Source:HGNC Symbol;Acc:HGNC:24941]	0.5319597
MOV10	Mov10 RISC complex RNA helicase [Source:HGNC Symbol;Acc:HGNC:7200]	MOV10	Mov10 RISC complex RNA helicase [Source:HGNC Symbol;Acc:HGNC:7200]	0.5305028
ANAPC2	anaphase promoting complex subunit 2 [Source:HGNC Symbol;Acc:HGNC:19989]	ANAPC2	anaphase promoting complex subunit 2 [Source:HGNC Symbol;Acc:HGNC:19989]	0.5300767
DENND4B	DENN domain containing 4B [Source:HGNC Symbol;Acc:HGNC:29044]	DENND4B	DENN domain containing 4B [Source:HGNC Symbol;Acc:HGNC:29044]	0.5297182
DIAPH1	diaphanous related formin 1 [Source:HGNC Symbol;Acc:HGNC:2876]	DIAPH1	diaphanous related formin 1 [Source:HGNC Symbol;Acc:HGNC:2876]	0.52956074
NCOA6	nuclear receptor coactivator 6 [Source:HGNC Symbol;Acc:HGNC:15936]	NCOA6	nuclear receptor coactivator 6 [Source:HGNC Symbol;Acc:HGNC:15936]	0.5284157
SLC44A2	solute carrier family 44 member 2 [Source:HGNC Symbol;Acc:HGNC:17292]	SLC44A2	solute carrier family 44 member 2 [Source:HGNC Symbol;Acc:HGNC:17292]	0.5283398
KLHDC4	kelch domain containing 4 [Source:HGNC Symbol;Acc:HGNC:25272]	KLHDC4	kelch domain containing 4 [Source:HGNC Symbol;Acc:HGNC:25272]	0.5281187
GABBR1	gamma-aminobutyric acid type B receptor subunit 1 [Source:HGNC Symbol;Acc:HGNC:4070]	GABBR1	gamma-aminobutyric acid type B receptor subunit 1 [Source:HGNC Symbol;Acc:HGNC:4070]	0.5274108
MAP3K11	mitogen-activated protein kinase kinase kinase 11 [Source:HGNC Symbol;Acc:HGNC:6850]	MAP3K11	mitogen-activated protein kinase kinase kinase 11 [Source:HGNC Symbol;Acc:HGNC:6850]	0.52703136
LEMD2	LEM domain nuclear envelope protein 2 [Source:HGNC Symbol;Acc:HGNC:21244]	LEMD2	LEM domain nuclear envelope protein 2 [Source:HGNC Symbol;Acc:HGNC:21244]	0.52601445
ARAP1	ArfGAP with RhoGAP domain, ankyrin repeat and PH domain 1 [Source:HGNC Symbol;Acc:HGNC:16925]	ARAP1	ArfGAP with RhoGAP domain, ankyrin repeat and PH domain 1 [Source:HGNC Symbol;Acc:HGNC:16925]	0.5257311
FGD1	FYVE, RhoGEF and PH domain containing 1 [Source:HGNC Symbol;Acc:HGNC:3663]	FGD1	FYVE, RhoGEF and PH domain containing 1 [Source:HGNC Symbol;Acc:HGNC:3663]	0.5252864
AP5Z1	adaptor related protein complex 5 subunit zeta 1 [Source:HGNC Symbol;Acc:HGNC:22197]	AP5Z1	adaptor related protein complex 5 subunit zeta 1 [Source:HGNC Symbol;Acc:HGNC:22197]	0.52439964
PROSER1	proline and serine rich 1 [Source:HGNC Symbol;Acc:HGNC:20291]	PROSER1	proline and serine rich 1 [Source:HGNC Symbol;Acc:HGNC:20291]	0.5242681
CRELD2	cysteine rich with EGF like domains 2 [Source:HGNC Symbol;Acc:HGNC:28150]	CRELD2	cysteine rich with EGF like domains 2 [Source:HGNC Symbol;Acc:HGNC:28150]	0.5238106
MAP1S	microtubule associated protein 1S [Source:HGNC Symbol;Acc:HGNC:15715]	MAP1S	microtubule associated protein 1S [Source:HGNC Symbol;Acc:HGNC:15715]	0.5224951
BET1L	Bet1 golgi vesicular membrane trafficking protein like [Source:HGNC Symbol;Acc:HGNC:19348]	BET1L	Bet1 golgi vesicular membrane trafficking protein like [Source:HGNC Symbol;Acc:HGNC:19348]	0.52175987
ING5	inhibitor of growth family member 5 [Source:HGNC Symbol;Acc:HGNC:19421]	ING5	inhibitor of growth family member 5 [Source:HGNC Symbol;Acc:HGNC:19421]	0.5216118
SMG6	SMG6 nonsense mediated mRNA decay factor [Source:HGNC Symbol;Acc:HGNC:17809]	SMG6	SMG6 nonsense mediated mRNA decay factor [Source:HGNC Symbol;Acc:HGNC:17809]	0.52153194
GTF3C1	general transcription factor IIIC subunit 1 [Source:HGNC Symbol;Acc:HGNC:4664]	GTF3C1	general transcription factor IIIC subunit 1 [Source:HGNC Symbol;Acc:HGNC:4664]	0.5203527
FAM193B	family with sequence similarity 193 member B [Source:HGNC Symbol;Acc:HGNC:25524]	FAM193B	family with sequence similarity 193 member B [Source:HGNC Symbol;Acc:HGNC:25524]	0.52022994
RAB11FIP3	RAB11 family interacting protein 3 [Source:HGNC Symbol;Acc:HGNC:17224]	RAB11FIP3	RAB11 family interacting protein 3 [Source:HGNC Symbol;Acc:HGNC:17224]	0.5197588
ZFTRAF1	zinc finger TRAF-type containing 1 [Source:HGNC Symbol;Acc:HGNC:17806]	null	null	0.5196992
EFTUD2	elongation factor Tu GTP binding domain containing 2 [Source:HGNC Symbol;Acc:HGNC:30858]	EFTUD2	elongation factor Tu GTP binding domain containing 2 [Source:HGNC Symbol;Acc:HGNC:30858]	0.5194783
ZC3H4	zinc finger CCCH-type containing 4 [Source:HGNC Symbol;Acc:HGNC:17808]	ZC3H4	zinc finger CCCH-type containing 4 [Source:HGNC Symbol;Acc:HGNC:17808]	0.5183441
DOK3	docking protein 3 [Source:HGNC Symbol;Acc:HGNC:24583]	DOK3	docking protein 3 [Source:HGNC Symbol;Acc:HGNC:24583]	0.51802075
CAPN15	calpain 15 [Source:HGNC Symbol;Acc:HGNC:11182]	CAPN15	calpain 15 [Source:HGNC Symbol;Acc:HGNC:11182]	0.5170349
SLC41A1	solute carrier family 41 member 1 [Source:HGNC Symbol;Acc:HGNC:19429]	SLC41A1	solute carrier family 41 member 1 [Source:HGNC Symbol;Acc:HGNC:19429]	0.5167038
CNNM3	cyclin and CBS domain divalent metal cation transport mediator 3 [Source:HGNC Symbol;Acc:HGNC:104]	CNNM3	cyclin and CBS domain divalent metal cation transport mediator 3 [Source:HGNC Symbol;Acc:HGNC:104]	0.5163345
NCSTN	nicastrin [Source:HGNC Symbol;Acc:HGNC:17091]	NCSTN	nicastrin [Source:HGNC Symbol;Acc:HGNC:17091]	0.5163083
PPIL2	peptidylprolyl isomerase like 2 [Source:HGNC Symbol;Acc:HGNC:9261]	PPIL2	peptidylprolyl isomerase like 2 [Source:HGNC Symbol;Acc:HGNC:9261]	0.5160047
RUNX1	RUNX family transcription factor 1 [Source:HGNC Symbol;Acc:HGNC:10471]	RUNX1	RUNX family transcription factor 1 [Source:HGNC Symbol;Acc:HGNC:10471]	0.5159963
AMDHD2	amidohydrolase domain containing 2 [Source:HGNC Symbol;Acc:HGNC:24262]	AMDHD2	amidohydrolase domain containing 2 [Source:HGNC Symbol;Acc:HGNC:24262]	0.51576406
ZER1	zyg-11 related cell cycle regulator [Source:HGNC Symbol;Acc:HGNC:30960]	ZER1	zyg-11 related cell cycle regulator [Source:HGNC Symbol;Acc:HGNC:30960]	0.5147673
PSME3	proteasome activator subunit 3 [Source:HGNC Symbol;Acc:HGNC:9570]	PSME3	proteasome activator subunit 3 [Source:HGNC Symbol;Acc:HGNC:9570]	0.51407653
SETD1A	SET domain containing 1A, histone lysine methyltransferase [Source:HGNC Symbol;Acc:HGNC:29010]	SETD1A	SET domain containing 1A, histone lysine methyltransferase [Source:HGNC Symbol;Acc:HGNC:29010]	0.51394445
TECPR1	tectonin beta-propeller repeat containing 1 [Source:HGNC Symbol;Acc:HGNC:22214]	TECPR1	tectonin beta-propeller repeat containing 1 [Source:HGNC Symbol;Acc:HGNC:22214]	0.5139042
AREL1	apoptosis resistant E3 ubiquitin protein ligase 1 [Source:HGNC Symbol;Acc:HGNC:20363]	AREL1	apoptosis resistant E3 ubiquitin protein ligase 1 [Source:HGNC Symbol;Acc:HGNC:20363]	0.51377743
GATAD2B	GATA zinc finger domain containing 2B [Source:HGNC Symbol;Acc:HGNC:30778]	GATAD2B	GATA zinc finger domain containing 2B [Source:HGNC Symbol;Acc:HGNC:30778]	0.5135704
RAB11B	RAB11B, member RAS oncogene family [Source:HGNC Symbol;Acc:HGNC:9761]	RAB11B	RAB11B, member RAS oncogene family [Source:HGNC Symbol;Acc:HGNC:9761]	0.5135411
SKIC2	SKI2 subunit of superkiller complex [Source:HGNC Symbol;Acc:HGNC:10898]	null	null	0.5128997
COPA	COPI coat complex subunit alpha [Source:HGNC Symbol;Acc:HGNC:2230]	COPA	COPI coat complex subunit alpha [Source:HGNC Symbol;Acc:HGNC:2230]	0.51273394
ATN1	atrophin 1 [Source:HGNC Symbol;Acc:HGNC:3033]	ATN1	atrophin 1 [Source:HGNC Symbol;Acc:HGNC:3033]	0.5126949
PIGL	phosphatidylinositol glycan anchor biosynthesis class L [Source:HGNC Symbol;Acc:HGNC:8966]	PIGL	phosphatidylinositol glycan anchor biosynthesis class L [Source:HGNC Symbol;Acc:HGNC:8966]	0.51193416
NFATC2	nuclear factor of activated T cells 2 [Source:HGNC Symbol;Acc:HGNC:7776]	NFATC2	nuclear factor of activated T cells 2 [Source:HGNC Symbol;Acc:HGNC:7776]	0.51191133
NACC1	nucleus accumbens associated 1 [Source:HGNC Symbol;Acc:HGNC:20967]	NACC1	nucleus accumbens associated 1 [Source:HGNC Symbol;Acc:HGNC:20967]	0.5118428
SLC23A2	solute carrier family 23 member 2 [Source:HGNC Symbol;Acc:HGNC:10973]	SLC23A2	solute carrier family 23 member 2 [Source:HGNC Symbol;Acc:HGNC:10973]	0.5117548
PDXDC1	pyridoxal dependent decarboxylase domain containing 1 [Source:HGNC Symbol;Acc:HGNC:28995]	PDXDC1	pyridoxal dependent decarboxylase domain containing 1 [Source:HGNC Symbol;Acc:HGNC:28995]	0.51122874
PRKD2	protein kinase D2 [Source:HGNC Symbol;Acc:HGNC:17293]	PRKD2	protein kinase D2 [Source:HGNC Symbol;Acc:HGNC:17293]	0.5111479
MZF1	myeloid zinc finger 1 [Source:HGNC Symbol;Acc:HGNC:13108]	MZF1	myeloid zinc finger 1 [Source:HGNC Symbol;Acc:HGNC:13108]	0.5104453
SREBF2	sterol regulatory element binding transcription factor 2 [Source:HGNC Symbol;Acc:HGNC:11290]	SREBF2	sterol regulatory element binding transcription factor 2 [Source:HGNC Symbol;Acc:HGNC:11290]	0.50950325
CCNL2	cyclin L2 [Source:HGNC Symbol;Acc:HGNC:20570]	CCNL2	cyclin L2 [Source:HGNC Symbol;Acc:HGNC:20570]	0.50905555
RXRB	retinoid X receptor beta [Source:HGNC Symbol;Acc:HGNC:10478]	RXRB	retinoid X receptor beta [Source:HGNC Symbol;Acc:HGNC:10478]	0.50881284
ABCD4	ATP binding cassette subfamily D member 4 [Source:HGNC Symbol;Acc:HGNC:68]	ABCD4	ATP binding cassette subfamily D member 4 [Source:HGNC Symbol;Acc:HGNC:68]	0.50803125
PBXIP1	PBX homeobox interacting protein 1 [Source:HGNC Symbol;Acc:HGNC:21199]	PBXIP1	PBX homeobox interacting protein 1 [Source:HGNC Symbol;Acc:HGNC:21199]	0.5076189
LRRN2	leucine rich repeat neuronal 2 [Source:HGNC Symbol;Acc:HGNC:16914]	LRRN2	leucine rich repeat neuronal 2 [Source:HGNC Symbol;Acc:HGNC:16914]	0.5071216
IP6K1	inositol hexakisphosphate kinase 1 [Source:HGNC Symbol;Acc:HGNC:18360]	IP6K1	inositol hexakisphosphate kinase 1 [Source:HGNC Symbol;Acc:HGNC:18360]	0.5070184
OTUD5	OTU deubiquitinase 5 [Source:HGNC Symbol;Acc:HGNC:25402]	OTUD5	OTU deubiquitinase 5 [Source:HGNC Symbol;Acc:HGNC:25402]	0.5069565
UBE2Z	ubiquitin conjugating enzyme E2 Z [Source:HGNC Symbol;Acc:HGNC:25847]	UBE2Z	ubiquitin conjugating enzyme E2 Z [Source:HGNC Symbol;Acc:HGNC:25847]	0.5069215
PLXNA3	plexin A3 [Source:HGNC Symbol;Acc:HGNC:9101]	PLXNA3	plexin A3 [Source:HGNC Symbol;Acc:HGNC:9101]	0.5063934
ZNF384	zinc finger protein 384 [Source:HGNC Symbol;Acc:HGNC:11955]	ZNF384	zinc finger protein 384 [Source:HGNC Symbol;Acc:HGNC:11955]	0.50628585
UVSSA	UV stimulated scaffold protein A [Source:HGNC Symbol;Acc:HGNC:29304]	UVSSA	UV stimulated scaffold protein A [Source:HGNC Symbol;Acc:HGNC:29304]	0.50623596
GATAD2A	GATA zinc finger domain containing 2A [Source:HGNC Symbol;Acc:HGNC:29989]	GATAD2A	GATA zinc finger domain containing 2A [Source:HGNC Symbol;Acc:HGNC:29989]	0.5062237
DNM2	dynamin 2 [Source:HGNC Symbol;Acc:HGNC:2974]	DNM2	dynamin 2 [Source:HGNC Symbol;Acc:HGNC:2974]	0.5057575
ZMIZ2	zinc finger MIZ-type containing 2 [Source:HGNC Symbol;Acc:HGNC:22229]	ZMIZ2	zinc finger MIZ-type containing 2 [Source:HGNC Symbol;Acc:HGNC:22229]	0.5052821
CLSTN3	calsyntenin 3 [Source:HGNC Symbol;Acc:HGNC:18371]	CLSTN3	calsyntenin 3 [Source:HGNC Symbol;Acc:HGNC:18371]	0.5048421
NCKAP5L	NCK associated protein 5 like [Source:HGNC Symbol;Acc:HGNC:29321]	NCKAP5L	NCK associated protein 5 like [Source:HGNC Symbol;Acc:HGNC:29321]	0.504654
SMPD4	sphingomyelin phosphodiesterase 4 [Source:HGNC Symbol;Acc:HGNC:32949]	SMPD4	sphingomyelin phosphodiesterase 4 [Source:HGNC Symbol;Acc:HGNC:32949]	0.5043306
TRIM56	tripartite motif containing 56 [Source:HGNC Symbol;Acc:HGNC:19028]	TRIM56	tripartite motif containing 56 [Source:HGNC Symbol;Acc:HGNC:19028]	0.50430787
ZDHHC8	zinc finger DHHC-type palmitoyltransferase 8 [Source:HGNC Symbol;Acc:HGNC:18474]	ZDHHC8	zinc finger DHHC-type palmitoyltransferase 8 [Source:HGNC Symbol;Acc:HGNC:18474]	0.50421256
COPS7B	COP9 signalosome subunit 7B [Source:HGNC Symbol;Acc:HGNC:16760]	COPS7B	COP9 signalosome subunit 7B [Source:HGNC Symbol;Acc:HGNC:16760]	0.5038319
DGCR8	DGCR8 microprocessor complex subunit [Source:HGNC Symbol;Acc:HGNC:2847]	DGCR8	DGCR8 microprocessor complex subunit [Source:HGNC Symbol;Acc:HGNC:2847]	0.50361377
HGS	hepatocyte growth factor-regulated tyrosine kinase substrate [Source:HGNC Symbol;Acc:HGNC:4897]	HGS	hepatocyte growth factor-regulated tyrosine kinase substrate [Source:HGNC Symbol;Acc:HGNC:4897]	0.5034483
SCMH1	Scm polycomb group protein homolog 1 [Source:HGNC Symbol;Acc:HGNC:19003]	SCMH1	Scm polycomb group protein homolog 1 [Source:HGNC Symbol;Acc:HGNC:19003]	0.5034171
WDR90	WD repeat domain 90 [Source:HGNC Symbol;Acc:HGNC:26960]	WDR90	WD repeat domain 90 [Source:HGNC Symbol;Acc:HGNC:26960]	0.50314456
RIC8A	RIC8 guanine nucleotide exchange factor A [Source:HGNC Symbol;Acc:HGNC:29550]	RIC8A	RIC8 guanine nucleotide exchange factor A [Source:HGNC Symbol;Acc:HGNC:29550]	0.50308955
GYS1	glycogen synthase 1 [Source:HGNC Symbol;Acc:HGNC:4706]	GYS1	glycogen synthase 1 [Source:HGNC Symbol;Acc:HGNC:4706]	0.50254077
CUX1	cut like homeobox 1 [Source:HGNC Symbol;Acc:HGNC:2557]	CUX1	cut like homeobox 1 [Source:HGNC Symbol;Acc:HGNC:2557]	0.5012775
EP300	E1A binding protein p300 [Source:HGNC Symbol;Acc:HGNC:3373]	EP300	E1A binding protein p300 [Source:HGNC Symbol;Acc:HGNC:3373]	0.5009078
PAFAH2	platelet activating factor acetylhydrolase 2 [Source:HGNC Symbol;Acc:HGNC:8579]	PAFAH2	platelet activating factor acetylhydrolase 2 [Source:HGNC Symbol;Acc:HGNC:8579]	0.50006735
RGMA	repulsive guidance molecule BMP co-receptor a [Source:HGNC Symbol;Acc:HGNC:30308]	RGMA	repulsive guidance molecule BMP co-receptor a [Source:HGNC Symbol;Acc:HGNC:30308]	0.4997588
RNF216	ring finger protein 216 [Source:HGNC Symbol;Acc:HGNC:21698]	RNF216	ring finger protein 216 [Source:HGNC Symbol;Acc:HGNC:21698]	0.4995418
CLEC16A	C-type lectin domain containing 16A [Source:HGNC Symbol;Acc:HGNC:29013]	CLEC16A	C-type lectin domain containing 16A [Source:HGNC Symbol;Acc:HGNC:29013]	0.49940675
ZNF444	zinc finger protein 444 [Source:HGNC Symbol;Acc:HGNC:16052]	ZNF444	zinc finger protein 444 [Source:HGNC Symbol;Acc:HGNC:16052]	0.4982802
NFRKB	nuclear factor related to kappaB binding protein [Source:HGNC Symbol;Acc:HGNC:7802]	NFRKB	nuclear factor related to kappaB binding protein [Source:HGNC Symbol;Acc:HGNC:7802]	0.4980541
AGAP6	ArfGAP with GTPase domain, ankyrin repeat and PH domain 6 [Source:HGNC Symbol;Acc:HGNC:23466]	AGAP6	ArfGAP with GTPase domain, ankyrin repeat and PH domain 6 [Source:HGNC Symbol;Acc:HGNC:23466]	0.4977573
EIF4G1	eukaryotic translation initiation factor 4 gamma 1 [Source:HGNC Symbol;Acc:HGNC:3296]	EIF4G1	eukaryotic translation initiation factor 4 gamma 1 [Source:HGNC Symbol;Acc:HGNC:3296]	0.49773386
SBNO2	strawberry notch homolog 2 [Source:HGNC Symbol;Acc:HGNC:29158]	SBNO2	strawberry notch homolog 2 [Source:HGNC Symbol;Acc:HGNC:29158]	0.4973836
KANSL3	KAT8 regulatory NSL complex subunit 3 [Source:HGNC Symbol;Acc:HGNC:25473]	KANSL3	KAT8 regulatory NSL complex subunit 3 [Source:HGNC Symbol;Acc:HGNC:25473]	0.49691862
ATP2A3	ATPase sarcoplasmic/endoplasmic reticulum Ca2+ transporting 3 [Source:HGNC Symbol;Acc:HGNC:813]	ATP2A3	ATPase sarcoplasmic/endoplasmic reticulum Ca2+ transporting 3 [Source:HGNC Symbol;Acc:HGNC:813]	0.49521774
GNPTAB	N-acetylglucosamine-1-phosphate transferase subunits alpha and beta [Source:HGNC Symbol;Acc:HGNC:29670]	GNPTAB	N-acetylglucosamine-1-phosphate transferase subunits alpha and beta [Source:HGNC Symbol;Acc:HGNC:29670]	0.4939174
FMNL1	formin like 1 [Source:HGNC Symbol;Acc:HGNC:1212]	FMNL1	formin like 1 [Source:HGNC Symbol;Acc:HGNC:1212]	0.49369237
CANT1	calcium activated nucleotidase 1 [Source:HGNC Symbol;Acc:HGNC:19721]	CANT1	calcium activated nucleotidase 1 [Source:HGNC Symbol;Acc:HGNC:19721]	0.4934633
GOLGA2	golgin A2 [Source:HGNC Symbol;Acc:HGNC:4425]	GOLGA2	golgin A2 [Source:HGNC Symbol;Acc:HGNC:4425]	0.49303383
FZR1	fizzy and cell division cycle 20 related 1 [Source:HGNC Symbol;Acc:HGNC:24824]	FZR1	fizzy and cell division cycle 20 related 1 [Source:HGNC Symbol;Acc:HGNC:24824]	0.49293208
DIDO1	death inducer-obliterator 1 [Source:HGNC Symbol;Acc:HGNC:2680]	DIDO1	death inducer-obliterator 1 [Source:HGNC Symbol;Acc:HGNC:2680]	0.49226272
PARVG	parvin gamma [Source:HGNC Symbol;Acc:HGNC:14654]	PARVG	parvin gamma [Source:HGNC Symbol;Acc:HGNC:14654]	0.49206218
RPTOR	regulatory associated protein of MTOR complex 1 [Source:HGNC Symbol;Acc:HGNC:30287]	RPTOR	regulatory associated protein of MTOR complex 1 [Source:HGNC Symbol;Acc:HGNC:30287]	0.49178794
RPAP1	RNA polymerase II associated protein 1 [Source:HGNC Symbol;Acc:HGNC:24567]	RPAP1	RNA polymerase II associated protein 1 [Source:HGNC Symbol;Acc:HGNC:24567]	0.49145117
ENG	endoglin [Source:HGNC Symbol;Acc:HGNC:3349]	ENG	endoglin [Source:HGNC Symbol;Acc:HGNC:3349]	0.49136704
SEMA4D	semaphorin 4D [Source:HGNC Symbol;Acc:HGNC:10732]	SEMA4D	semaphorin 4D [Source:HGNC Symbol;Acc:HGNC:10732]	0.49130592
GNG7	G protein subunit gamma 7 [Source:HGNC Symbol;Acc:HGNC:4410]	GNG7	G protein subunit gamma 7 [Source:HGNC Symbol;Acc:HGNC:4410]	0.49104092
HMGXB3	HMG-box containing 3 [Source:HGNC Symbol;Acc:HGNC:28982]	HMGXB3	HMG-box containing 3 [Source:HGNC Symbol;Acc:HGNC:28982]	0.49098504
IL18BP	interleukin 18 binding protein [Source:HGNC Symbol;Acc:HGNC:5987]	IL18BP	interleukin 18 binding protein [Source:HGNC Symbol;Acc:HGNC:5987]	0.49060348
ZNF76	zinc finger protein 76 [Source:HGNC Symbol;Acc:HGNC:13149]	ZNF76	zinc finger protein 76 [Source:HGNC Symbol;Acc:HGNC:13149]	0.49054793
ARHGAP1	Rho GTPase activating protein 1 [Source:HGNC Symbol;Acc:HGNC:673]	ARHGAP1	Rho GTPase activating protein 1 [Source:HGNC Symbol;Acc:HGNC:673]	0.49050203
AP2A1	adaptor related protein complex 2 subunit alpha 1 [Source:HGNC Symbol;Acc:HGNC:561]	AP2A1	adaptor related protein complex 2 subunit alpha 1 [Source:HGNC Symbol;Acc:HGNC:561]	0.48986733
GLYR1	glyoxylate reductase 1 homolog [Source:HGNC Symbol;Acc:HGNC:24434]	GLYR1	glyoxylate reductase 1 homolog [Source:HGNC Symbol;Acc:HGNC:24434]	0.4897352
RAPGEF1	Rap guanine nucleotide exchange factor 1 [Source:HGNC Symbol;Acc:HGNC:4568]	RAPGEF1	Rap guanine nucleotide exchange factor 1 [Source:HGNC Symbol;Acc:HGNC:4568]	0.48972726
SOGA1	suppressor of glucose, autophagy associated 1 [Source:HGNC Symbol;Acc:HGNC:16111]	SOGA1	suppressor of glucose, autophagy associated 1 [Source:HGNC Symbol;Acc:HGNC:16111]	0.48970106
CBFA2T3	CBFA2/RUNX1 partner transcriptional co-repressor 3 [Source:HGNC Symbol;Acc:HGNC:1537]	CBFA2T3	CBFA2/RUNX1 partner transcriptional co-repressor 3 [Source:HGNC Symbol;Acc:HGNC:1537]	0.48871055
ZC3H12D	zinc finger CCCH-type containing 12D [Source:HGNC Symbol;Acc:HGNC:21175]	ZC3H12D	zinc finger CCCH-type containing 12D [Source:HGNC Symbol;Acc:HGNC:21175]	0.48865047
RAB7A	RAB7A, member RAS oncogene family [Source:HGNC Symbol;Acc:HGNC:9788]	RAB7A	RAB7A, member RAS oncogene family [Source:HGNC Symbol;Acc:HGNC:9788]	0.48833287
UBA7	ubiquitin like modifier activating enzyme 7 [Source:HGNC Symbol;Acc:HGNC:12471]	UBA7	ubiquitin like modifier activating enzyme 7 [Source:HGNC Symbol;Acc:HGNC:12471]	0.4881996
FBXO41	F-box protein 41 [Source:HGNC Symbol;Acc:HGNC:29409]	FBXO41	F-box protein 41 [Source:HGNC Symbol;Acc:HGNC:29409]	0.4862895
TMEM120B	transmembrane protein 120B [Source:HGNC Symbol;Acc:HGNC:32008]	TMEM120B	transmembrane protein 120B [Source:HGNC Symbol;Acc:HGNC:32008]	0.48573935
PLCG1	phospholipase C gamma 1 [Source:HGNC Symbol;Acc:HGNC:9065]	PLCG1	phospholipase C gamma 1 [Source:HGNC Symbol;Acc:HGNC:9065]	0.48571905
NPIPB3	nuclear pore complex interacting protein family member B3 [Source:HGNC Symbol;Acc:HGNC:28989]	NPIPB3	nuclear pore complex interacting protein family member B3 [Source:HGNC Symbol;Acc:HGNC:28989]	0.4853106
DTX1	deltex E3 ubiquitin ligase 1 [Source:HGNC Symbol;Acc:HGNC:3060]	DTX1	deltex E3 ubiquitin ligase 1 [Source:HGNC Symbol;Acc:HGNC:3060]	0.4851979
PLAGL2	PLAG1 like zinc finger 2 [Source:HGNC Symbol;Acc:HGNC:9047]	PLAGL2	PLAG1 like zinc finger 2 [Source:HGNC Symbol;Acc:HGNC:9047]	0.4848141
BRPF3	bromodomain and PHD finger containing 3 [Source:HGNC Symbol;Acc:HGNC:14256]	BRPF3	bromodomain and PHD finger containing 3 [Source:HGNC Symbol;Acc:HGNC:14256]	0.4846422
WDR37	WD repeat domain 37 [Source:HGNC Symbol;Acc:HGNC:31406]	WDR37	WD repeat domain 37 [Source:HGNC Symbol;Acc:HGNC:31406]	0.4840883
DMAP1	DNA methyltransferase 1 associated protein 1 [Source:HGNC Symbol;Acc:HGNC:18291]	DMAP1	DNA methyltransferase 1 associated protein 1 [Source:HGNC Symbol;Acc:HGNC:18291]	0.48363644
CALCOCO1	calcium binding and coiled-coil domain 1 [Source:HGNC Symbol;Acc:HGNC:29306]	CALCOCO1	calcium binding and coiled-coil domain 1 [Source:HGNC Symbol;Acc:HGNC:29306]	0.48335364
SNAPC4	small nuclear RNA activating complex polypeptide 4 [Source:HGNC Symbol;Acc:HGNC:11137]	SNAPC4	small nuclear RNA activating complex polypeptide 4 [Source:HGNC Symbol;Acc:HGNC:11137]	0.48333552
WDR59	WD repeat domain 59 [Source:HGNC Symbol;Acc:HGNC:25706]	WDR59	WD repeat domain 59 [Source:HGNC Symbol;Acc:HGNC:25706]	0.48309168
STRADA	STE20 related adaptor alpha [Source:HGNC Symbol;Acc:HGNC:30172]	STRADA	STE20 related adaptor alpha [Source:HGNC Symbol;Acc:HGNC:30172]	0.48247087
NAT10	N-acetyltransferase 10 [Source:HGNC Symbol;Acc:HGNC:29830]	NAT10	N-acetyltransferase 10 [Source:HGNC Symbol;Acc:HGNC:29830]	0.48205897
BSDC1	BSD domain containing 1 [Source:HGNC Symbol;Acc:HGNC:25501]	BSDC1	BSD domain containing 1 [Source:HGNC Symbol;Acc:HGNC:25501]	0.48195285
PDPK1	3-phosphoinositide dependent protein kinase 1 [Source:HGNC Symbol;Acc:HGNC:8816]	PDPK1	3-phosphoinositide dependent protein kinase 1 [Source:HGNC Symbol;Acc:HGNC:8816]	0.4819275
MYO15B	myosin XVB [Source:HGNC Symbol;Acc:HGNC:14083]	MYO15B	myosin XVB [Source:HGNC Symbol;Acc:HGNC:14083]	0.48185706
SRC	SRC proto-oncogene, non-receptor tyrosine kinase [Source:HGNC Symbol;Acc:HGNC:11283]	SRC	SRC proto-oncogene, non-receptor tyrosine kinase [Source:HGNC Symbol;Acc:HGNC:11283]	0.48156977
KDM2A	lysine demethylase 2A [Source:HGNC Symbol;Acc:HGNC:13606]	KDM2A	lysine demethylase 2A [Source:HGNC Symbol;Acc:HGNC:13606]	0.48147088
ANKZF1	ankyrin repeat and zinc finger peptidyl tRNA hydrolase 1 [Source:HGNC Symbol;Acc:HGNC:25527]	ANKZF1	ankyrin repeat and zinc finger peptidyl tRNA hydrolase 1 [Source:HGNC Symbol;Acc:HGNC:25527]	0.48041594
RCOR3	REST corepressor 3 [Source:HGNC Symbol;Acc:HGNC:25594]	RCOR3	REST corepressor 3 [Source:HGNC Symbol;Acc:HGNC:25594]	0.47981995
NISCH	nischarin [Source:HGNC Symbol;Acc:HGNC:18006]	NISCH	nischarin [Source:HGNC Symbol;Acc:HGNC:18006]	0.47975257
B4GALT7	beta-1,4-galactosyltransferase 7 [Source:HGNC Symbol;Acc:HGNC:930]	B4GALT7	beta-1,4-galactosyltransferase 7 [Source:HGNC Symbol;Acc:HGNC:930]	0.47957772
ELMO2	engulfment and cell motility 2 [Source:HGNC Symbol;Acc:HGNC:17233]	ELMO2	engulfment and cell motility 2 [Source:HGNC Symbol;Acc:HGNC:17233]	0.47902596
CC2D1A	coiled-coil and C2 domain containing 1A [Source:HGNC Symbol;Acc:HGNC:30237]	CC2D1A	coiled-coil and C2 domain containing 1A [Source:HGNC Symbol;Acc:HGNC:30237]	0.4789697
MAP3K3	mitogen-activated protein kinase kinase kinase 3 [Source:HGNC Symbol;Acc:HGNC:6855]	MAP3K3	mitogen-activated protein kinase kinase kinase 3 [Source:HGNC Symbol;Acc:HGNC:6855]	0.4789594
PLXND1	plexin D1 [Source:HGNC Symbol;Acc:HGNC:9107]	PLXND1	plexin D1 [Source:HGNC Symbol;Acc:HGNC:9107]	0.47895077
IFT140	intraflagellar transport 140 [Source:HGNC Symbol;Acc:HGNC:29077]	IFT140	intraflagellar transport 140 [Source:HGNC Symbol;Acc:HGNC:29077]	0.4783042
CIAO1	cytosolic iron-sulfur assembly component 1 [Source:HGNC Symbol;Acc:HGNC:14280]	CIAO1	cytosolic iron-sulfur assembly component 1 [Source:HGNC Symbol;Acc:HGNC:14280]	0.4782059
TGOLN2	trans-golgi network protein 2 [Source:HGNC Symbol;Acc:HGNC:15450]	TGOLN2	trans-golgi network protein 2 [Source:HGNC Symbol;Acc:HGNC:15450]	0.47730282
DIP2A	disco interacting protein 2 homolog A [Source:HGNC Symbol;Acc:HGNC:17217]	DIP2A	disco interacting protein 2 homolog A [Source:HGNC Symbol;Acc:HGNC:17217]	0.47714975
FLII	FLII actin remodeling protein [Source:HGNC Symbol;Acc:HGNC:3750]	FLII	FLII actin remodeling protein [Source:HGNC Symbol;Acc:HGNC:3750]	0.4767699
PHRF1	PHD and ring finger domains 1 [Source:HGNC Symbol;Acc:HGNC:24351]	PHRF1	PHD and ring finger domains 1 [Source:HGNC Symbol;Acc:HGNC:24351]	0.47665185
FCHSD1	FCH and double SH3 domains 1 [Source:HGNC Symbol;Acc:HGNC:25463]	FCHSD1	FCH and double SH3 domains 1 [Source:HGNC Symbol;Acc:HGNC:25463]	0.47652462
LDB1	LIM domain binding 1 [Source:HGNC Symbol;Acc:HGNC:6532]	LDB1	LIM domain binding 1 [Source:HGNC Symbol;Acc:HGNC:6532]	0.4762536
WDFY2	WD repeat and FYVE domain containing 2 [Source:HGNC Symbol;Acc:HGNC:20482]	WDFY2	WD repeat and FYVE domain containing 2 [Source:HGNC Symbol;Acc:HGNC:20482]	0.47614416
SREBF1	sterol regulatory element binding transcription factor 1 [Source:HGNC Symbol;Acc:HGNC:11289]	SREBF1	sterol regulatory element binding transcription factor 1 [Source:HGNC Symbol;Acc:HGNC:11289]	0.47576275
NRROS	negative regulator of reactive oxygen species [Source:HGNC Symbol;Acc:HGNC:24613]	NRROS	negative regulator of reactive oxygen species [Source:HGNC Symbol;Acc:HGNC:24613]	0.4746856
HECTD3	HECT domain E3 ubiquitin protein ligase 3 [Source:HGNC Symbol;Acc:HGNC:26117]	HECTD3	HECT domain E3 ubiquitin protein ligase 3 [Source:HGNC Symbol;Acc:HGNC:26117]	0.47268882
OBSCN	obscurin, cytoskeletal calmodulin and titin-interacting RhoGEF [Source:HGNC Symbol;Acc:HGNC:15719]	OBSCN	obscurin, cytoskeletal calmodulin and titin-interacting RhoGEF [Source:HGNC Symbol;Acc:HGNC:15719]	0.47252473
MYH9	myosin heavy chain 9 [Source:HGNC Symbol;Acc:HGNC:7579]	MYH9	myosin heavy chain 9 [Source:HGNC Symbol;Acc:HGNC:7579]	0.47229192
ZNF707	zinc finger protein 707 [Source:HGNC Symbol;Acc:HGNC:27815]	ZNF707	zinc finger protein 707 [Source:HGNC Symbol;Acc:HGNC:27815]	0.47227973
SUN2	Sad1 and UNC84 domain containing 2 [Source:HGNC Symbol;Acc:HGNC:14210]	SUN2	Sad1 and UNC84 domain containing 2 [Source:HGNC Symbol;Acc:HGNC:14210]	0.4722299
CD22	CD22 molecule [Source:HGNC Symbol;Acc:HGNC:1643]	CD22	CD22 molecule [Source:HGNC Symbol;Acc:HGNC:1643]	0.47188562
MFSD12	major facilitator superfamily domain containing 12 [Source:HGNC Symbol;Acc:HGNC:28299]	MFSD12	major facilitator superfamily domain containing 12 [Source:HGNC Symbol;Acc:HGNC:28299]	0.47137442
DDX42	DEAD-box helicase 42 [Source:HGNC Symbol;Acc:HGNC:18676]	DDX42	DEAD-box helicase 42 [Source:HGNC Symbol;Acc:HGNC:18676]	0.47056437
ADPGK	ADP dependent glucokinase [Source:HGNC Symbol;Acc:HGNC:25250]	ADPGK	ADP dependent glucokinase [Source:HGNC Symbol;Acc:HGNC:25250]	0.4697051
FBXO46	F-box protein 46 [Source:HGNC Symbol;Acc:HGNC:25069]	FBXO46	F-box protein 46 [Source:HGNC Symbol;Acc:HGNC:25069]	0.4693708
DCHS1	dachsous cadherin-related 1 [Source:HGNC Symbol;Acc:HGNC:13681]	DCHS1	dachsous cadherin-related 1 [Source:HGNC Symbol;Acc:HGNC:13681]	0.46933413
PIGS	phosphatidylinositol glycan anchor biosynthesis class S [Source:HGNC Symbol;Acc:HGNC:14937]	PIGS	phosphatidylinositol glycan anchor biosynthesis class S [Source:HGNC Symbol;Acc:HGNC:14937]	0.4691435
NFIC	nuclear factor I C [Source:HGNC Symbol;Acc:HGNC:7786]	NFIC	nuclear factor I C [Source:HGNC Symbol;Acc:HGNC:7786]	0.4688943
NARF	nuclear prelamin A recognition factor [Source:HGNC Symbol;Acc:HGNC:29916]	NARF	nuclear prelamin A recognition factor [Source:HGNC Symbol;Acc:HGNC:29916]	0.46884924
YTHDF1	YTH N6-methyladenosine RNA binding protein 1 [Source:HGNC Symbol;Acc:HGNC:15867]	YTHDF1	YTH N6-methyladenosine RNA binding protein 1 [Source:HGNC Symbol;Acc:HGNC:15867]	0.46814236
PNKP	polynucleotide kinase 3'-phosphatase [Source:HGNC Symbol;Acc:HGNC:9154]	PNKP	polynucleotide kinase 3'-phosphatase [Source:HGNC Symbol;Acc:HGNC:9154]	0.46797246
PIEZO1	piezo type mechanosensitive ion channel component 1 [Source:HGNC Symbol;Acc:HGNC:28993]	PIEZO1	piezo type mechanosensitive ion channel component 1 [Source:HGNC Symbol;Acc:HGNC:28993]	0.46777615
MAN2C1	mannosidase alpha class 2C member 1 [Source:HGNC Symbol;Acc:HGNC:6827]	MAN2C1	mannosidase alpha class 2C member 1 [Source:HGNC Symbol;Acc:HGNC:6827]	0.4670847
ADNP	activity dependent neuroprotector homeobox [Source:HGNC Symbol;Acc:HGNC:15766]	ADNP	activity dependent neuroprotector homeobox [Source:HGNC Symbol;Acc:HGNC:15766]	0.46696442
TJAP1	tight junction associated protein 1 [Source:HGNC Symbol;Acc:HGNC:17949]	TJAP1	tight junction associated protein 1 [Source:HGNC Symbol;Acc:HGNC:17949]	0.46658656
CHFR	checkpoint with forkhead and ring finger domains [Source:HGNC Symbol;Acc:HGNC:20455]	CHFR	checkpoint with forkhead and ring finger domains [Source:HGNC Symbol;Acc:HGNC:20455]	0.46653482
SAFB2	scaffold attachment factor B2 [Source:HGNC Symbol;Acc:HGNC:21605]	SAFB2	scaffold attachment factor B2 [Source:HGNC Symbol;Acc:HGNC:21605]	0.4661285
NEURL1B	neuralized E3 ubiquitin protein ligase 1B [Source:HGNC Symbol;Acc:HGNC:35422]	NEURL1B	neuralized E3 ubiquitin protein ligase 1B [Source:HGNC Symbol;Acc:HGNC:35422]	0.46607652
ZNF212	zinc finger protein 212 [Source:HGNC Symbol;Acc:HGNC:13004]	ZNF212	zinc finger protein 212 [Source:HGNC Symbol;Acc:HGNC:13004]	0.4658959
NCLN	nicalin [Source:HGNC Symbol;Acc:HGNC:26923]	NCLN	nicalin [Source:HGNC Symbol;Acc:HGNC:26923]	0.46537754
GRAMD1B	GRAM domain containing 1B [Source:HGNC Symbol;Acc:HGNC:29214]	GRAMD1B	GRAM domain containing 1B [Source:HGNC Symbol;Acc:HGNC:29214]	0.46483734
PIP5K1A	phosphatidylinositol-4-phosphate 5-kinase type 1 alpha [Source:HGNC Symbol;Acc:HGNC:8994]	PIP5K1A	phosphatidylinositol-4-phosphate 5-kinase type 1 alpha [Source:HGNC Symbol;Acc:HGNC:8994]	0.46455586
YJEFN3	YjeF N-terminal domain containing 3 [Source:HGNC Symbol;Acc:HGNC:24785]	YJEFN3	YjeF N-terminal domain containing 3 [Source:HGNC Symbol;Acc:HGNC:24785]	0.46390474
KDM5C	lysine demethylase 5C [Source:HGNC Symbol;Acc:HGNC:11114]	KDM5C	lysine demethylase 5C [Source:HGNC Symbol;Acc:HGNC:11114]	0.46373138
DCAF8	DDB1 and CUL4 associated factor 8 [Source:HGNC Symbol;Acc:HGNC:24891]	DCAF8	DDB1 and CUL4 associated factor 8 [Source:HGNC Symbol;Acc:HGNC:24891]	0.46366438
CSF2RB	colony stimulating factor 2 receptor subunit beta [Source:HGNC Symbol;Acc:HGNC:2436]	CSF2RB	colony stimulating factor 2 receptor subunit beta [Source:HGNC Symbol;Acc:HGNC:2436]	0.46351537
CAMK2G	calcium/calmodulin dependent protein kinase II gamma [Source:HGNC Symbol;Acc:HGNC:1463]	CAMK2G	calcium/calmodulin dependent protein kinase II gamma [Source:HGNC Symbol;Acc:HGNC:1463]	0.46331635
DAGLB	diacylglycerol lipase beta [Source:HGNC Symbol;Acc:HGNC:28923]	DAGLB	diacylglycerol lipase beta [Source:HGNC Symbol;Acc:HGNC:28923]	0.4627532
D2HGDH	D-2-hydroxyglutarate dehydrogenase [Source:HGNC Symbol;Acc:HGNC:28358]	D2HGDH	D-2-hydroxyglutarate dehydrogenase [Source:HGNC Symbol;Acc:HGNC:28358]	0.46250385
CREB3L2	cAMP responsive element binding protein 3 like 2 [Source:HGNC Symbol;Acc:HGNC:23720]	CREB3L2	cAMP responsive element binding protein 3 like 2 [Source:HGNC Symbol;Acc:HGNC:23720]	0.46153554
SHC1	SHC adaptor protein 1 [Source:HGNC Symbol;Acc:HGNC:10840]	SHC1	SHC adaptor protein 1 [Source:HGNC Symbol;Acc:HGNC:10840]	0.4613429
SMG5	SMG5 nonsense mediated mRNA decay factor [Source:HGNC Symbol;Acc:HGNC:24644]	SMG5	SMG5 nonsense mediated mRNA decay factor [Source:HGNC Symbol;Acc:HGNC:24644]	0.46097764
ARID1B	AT-rich interaction domain 1B [Source:HGNC Symbol;Acc:HGNC:18040]	ARID1B	AT-rich interaction domain 1B [Source:HGNC Symbol;Acc:HGNC:18040]	0.46089897
PHYKPL	5-phosphohydroxy-L-lysine phospho-lyase [Source:HGNC Symbol;Acc:HGNC:28249]	PHYKPL	5-phosphohydroxy-L-lysine phospho-lyase [Source:HGNC Symbol;Acc:HGNC:28249]	0.459926
TRAK1	trafficking kinesin protein 1 [Source:HGNC Symbol;Acc:HGNC:29947]	TRAK1	trafficking kinesin protein 1 [Source:HGNC Symbol;Acc:HGNC:29947]	0.459835
PPFIA1	PTPRF interacting protein alpha 1 [Source:HGNC Symbol;Acc:HGNC:9245]	PPFIA1	PTPRF interacting protein alpha 1 [Source:HGNC Symbol;Acc:HGNC:9245]	0.45880568
TMEM201	transmembrane protein 201 [Source:HGNC Symbol;Acc:HGNC:33719]	TMEM201	transmembrane protein 201 [Source:HGNC Symbol;Acc:HGNC:33719]	0.45844528
TMEM214	transmembrane protein 214 [Source:HGNC Symbol;Acc:HGNC:25983]	TMEM214	transmembrane protein 214 [Source:HGNC Symbol;Acc:HGNC:25983]	0.45835638
LOXHD1	lipoxygenase homology PLAT domains 1 [Source:HGNC Symbol;Acc:HGNC:26521]	LOXHD1	lipoxygenase homology PLAT domains 1 [Source:HGNC Symbol;Acc:HGNC:26521]	0.4583346
FAM193A	family with sequence similarity 193 member A [Source:HGNC Symbol;Acc:HGNC:16822]	FAM193A	family with sequence similarity 193 member A [Source:HGNC Symbol;Acc:HGNC:16822]	0.45819283
CELF2	CUGBP Elav-like family member 2 [Source:HGNC Symbol;Acc:HGNC:2550]	CELF2	CUGBP Elav-like family member 2 [Source:HGNC Symbol;Acc:HGNC:2550]	0.4577877
PCGF3	polycomb group ring finger 3 [Source:HGNC Symbol;Acc:HGNC:10066]	PCGF3	polycomb group ring finger 3 [Source:HGNC Symbol;Acc:HGNC:10066]	0.45750928
SMAP2	small ArfGAP2 [Source:HGNC Symbol;Acc:HGNC:25082]	SMAP2	small ArfGAP2 [Source:HGNC Symbol;Acc:HGNC:25082]	0.45716158
USP22	ubiquitin specific peptidase 22 [Source:HGNC Symbol;Acc:HGNC:12621]	USP22	ubiquitin specific peptidase 22 [Source:HGNC Symbol;Acc:HGNC:12621]	0.45693383
DDX51	DEAD-box helicase 51 [Source:HGNC Symbol;Acc:HGNC:20082]	DDX51	DEAD-box helicase 51 [Source:HGNC Symbol;Acc:HGNC:20082]	0.45690355
ASB13	ankyrin repeat and SOCS box containing 13 [Source:HGNC Symbol;Acc:HGNC:19765]	ASB13	ankyrin repeat and SOCS box containing 13 [Source:HGNC Symbol;Acc:HGNC:19765]	0.4563785
MED16	mediator complex subunit 16 [Source:HGNC Symbol;Acc:HGNC:17556]	MED16	mediator complex subunit 16 [Source:HGNC Symbol;Acc:HGNC:17556]	0.45633668
HECTD4	HECT domain E3 ubiquitin protein ligase 4 [Source:HGNC Symbol;Acc:HGNC:26611]	HECTD4	HECT domain E3 ubiquitin protein ligase 4 [Source:HGNC Symbol;Acc:HGNC:26611]	0.456227
ABCF3	ATP binding cassette subfamily F member 3 [Source:HGNC Symbol;Acc:HGNC:72]	ABCF3	ATP binding cassette subfamily F member 3 [Source:HGNC Symbol;Acc:HGNC:72]	0.45618895
CPNE2	copine 2 [Source:HGNC Symbol;Acc:HGNC:2315]	CPNE2	copine 2 [Source:HGNC Symbol;Acc:HGNC:2315]	0.45593464
STX16	syntaxin 16 [Source:HGNC Symbol;Acc:HGNC:11431]	STX16	syntaxin 16 [Source:HGNC Symbol;Acc:HGNC:11431]	0.45549512
RBM19	RNA binding motif protein 19 [Source:HGNC Symbol;Acc:HGNC:29098]	RBM19	RNA binding motif protein 19 [Source:HGNC Symbol;Acc:HGNC:29098]	0.45540833
FUS	FUS RNA binding protein [Source:HGNC Symbol;Acc:HGNC:4010]	FUS	FUS RNA binding protein [Source:HGNC Symbol;Acc:HGNC:4010]	0.45539555
FGD3	FYVE, RhoGEF and PH domain containing 3 [Source:HGNC Symbol;Acc:HGNC:16027]	FGD3	FYVE, RhoGEF and PH domain containing 3 [Source:HGNC Symbol;Acc:HGNC:16027]	0.45535854
TAF6	TATA-box binding protein associated factor 6 [Source:HGNC Symbol;Acc:HGNC:11540]	TAF6	TATA-box binding protein associated factor 6 [Source:HGNC Symbol;Acc:HGNC:11540]	0.45478478
ELMO1	engulfment and cell motility 1 [Source:HGNC Symbol;Acc:HGNC:16286]	ELMO1	engulfment and cell motility 1 [Source:HGNC Symbol;Acc:HGNC:16286]	0.45456794
PDE4A	phosphodiesterase 4A [Source:HGNC Symbol;Acc:HGNC:8780]	PDE4A	phosphodiesterase 4A [Source:HGNC Symbol;Acc:HGNC:8780]	0.45455065
NFATC2IP	nuclear factor of activated T cells 2 interacting protein [Source:HGNC Symbol;Acc:HGNC:25906]	NFATC2IP	nuclear factor of activated T cells 2 interacting protein [Source:HGNC Symbol;Acc:HGNC:25906]	0.4535535
CCAR2	cell cycle and apoptosis regulator 2 [Source:HGNC Symbol;Acc:HGNC:23360]	CCAR2	cell cycle and apoptosis regulator 2 [Source:HGNC Symbol;Acc:HGNC:23360]	0.45328045
ZNF865	zinc finger protein 865 [Source:HGNC Symbol;Acc:HGNC:38705]	ZNF865	zinc finger protein 865 [Source:HGNC Symbol;Acc:HGNC:38705]	0.45298404
MAN2A2	mannosidase alpha class 2A member 2 [Source:HGNC Symbol;Acc:HGNC:6825]	MAN2A2	mannosidase alpha class 2A member 2 [Source:HGNC Symbol;Acc:HGNC:6825]	0.45273033
LRCH4	leucine rich repeats and calponin homology domain containing 4 [Source:HGNC Symbol;Acc:HGNC:6691]	LRCH4	leucine rich repeats and calponin homology domain containing 4 [Source:HGNC Symbol;Acc:HGNC:6691]	0.4525204
PLEKHG4B	pleckstrin homology and RhoGEF domain containing G4B [Source:HGNC Symbol;Acc:HGNC:29399]	PLEKHG4B	pleckstrin homology and RhoGEF domain containing G4B [Source:HGNC Symbol;Acc:HGNC:29399]	0.4523901
MKNK2	MAPK interacting serine/threonine kinase 2 [Source:HGNC Symbol;Acc:HGNC:7111]	MKNK2	MAPK interacting serine/threonine kinase 2 [Source:HGNC Symbol;Acc:HGNC:7111]	0.45234102
DGKA	diacylglycerol kinase alpha [Source:HGNC Symbol;Acc:HGNC:2849]	DGKA	diacylglycerol kinase alpha [Source:HGNC Symbol;Acc:HGNC:2849]	0.45208588
ZNF598	zinc finger protein 598, E3 ubiquitin ligase [Source:HGNC Symbol;Acc:HGNC:28079]	ZNF598	zinc finger protein 598, E3 ubiquitin ligase [Source:HGNC Symbol;Acc:HGNC:28079]	0.4518449
UBP1	upstream binding protein 1 [Source:HGNC Symbol;Acc:HGNC:12507]	UBP1	upstream binding protein 1 [Source:HGNC Symbol;Acc:HGNC:12507]	0.45144364
ZNF687	zinc finger protein 687 [Source:HGNC Symbol;Acc:HGNC:29277]	ZNF687	zinc finger protein 687 [Source:HGNC Symbol;Acc:HGNC:29277]	0.45122805
LRRK1	leucine rich repeat kinase 1 [Source:HGNC Symbol;Acc:HGNC:18608]	LRRK1	leucine rich repeat kinase 1 [Source:HGNC Symbol;Acc:HGNC:18608]	0.45119068
MAN2B2	mannosidase alpha class 2B member 2 [Source:HGNC Symbol;Acc:HGNC:29623]	MAN2B2	mannosidase alpha class 2B member 2 [Source:HGNC Symbol;Acc:HGNC:29623]	0.45103726
USP19	ubiquitin specific peptidase 19 [Source:HGNC Symbol;Acc:HGNC:12617]	USP19	ubiquitin specific peptidase 19 [Source:HGNC Symbol;Acc:HGNC:12617]	0.45079902
DNAJC11	DnaJ heat shock protein family (Hsp40) member C11 [Source:HGNC Symbol;Acc:HGNC:25570]	DNAJC11	DnaJ heat shock protein family (Hsp40) member C11 [Source:HGNC Symbol;Acc:HGNC:25570]	0.45028386
SUGP2	SURP and G-patch domain containing 2 [Source:HGNC Symbol;Acc:HGNC:18641]	SUGP2	SURP and G-patch domain containing 2 [Source:HGNC Symbol;Acc:HGNC:18641]	0.45021358
STX10	syntaxin 10 [Source:HGNC Symbol;Acc:HGNC:11428]	STX10	syntaxin 10 [Source:HGNC Symbol;Acc:HGNC:11428]	-0.45061204
NDUFS5	NADH:ubiquinone oxidoreductase subunit S5 [Source:HGNC Symbol;Acc:HGNC:7712]	NDUFS5	NADH:ubiquinone oxidoreductase subunit S5 [Source:HGNC Symbol;Acc:HGNC:7712]	-0.4510883
POLR2K	RNA polymerase II, I and III subunit K [Source:HGNC Symbol;Acc:HGNC:9198]	POLR2K	RNA polymerase II, I and III subunit K [Source:HGNC Symbol;Acc:HGNC:9198]	-0.45122865
FRG1	FSHD region gene 1 [Source:HGNC Symbol;Acc:HGNC:3954]	FRG1	FSHD region gene 1 [Source:HGNC Symbol;Acc:HGNC:3954]	-0.45126793
EIF4EBP1	eukaryotic translation initiation factor 4E binding protein 1 [Source:HGNC Symbol;Acc:HGNC:3288]	EIF4EBP1	eukaryotic translation initiation factor 4E binding protein 1 [Source:HGNC Symbol;Acc:HGNC:3288]	-0.45167363
B2M	beta-2-microglobulin [Source:HGNC Symbol;Acc:HGNC:914]	B2M	beta-2-microglobulin [Source:HGNC Symbol;Acc:HGNC:914]	-0.45183557
UQCRQ	ubiquinol-cytochrome c reductase complex III subunit VII [Source:HGNC Symbol;Acc:HGNC:29594]	UQCRQ	ubiquinol-cytochrome c reductase complex III subunit VII [Source:HGNC Symbol;Acc:HGNC:29594]	-0.4518824
DRAM2	DNA damage regulated autophagy modulator 2 [Source:HGNC Symbol;Acc:HGNC:28769]	DRAM2	DNA damage regulated autophagy modulator 2 [Source:HGNC Symbol;Acc:HGNC:28769]	-0.45192719
BOLA3	bolA family member 3 [Source:HGNC Symbol;Acc:HGNC:24415]	BOLA3	bolA family member 3 [Source:HGNC Symbol;Acc:HGNC:24415]	-0.45201546
ERH	ERH mRNA splicing and mitosis factor [Source:HGNC Symbol;Acc:HGNC:3447]	ERH	ERH mRNA splicing and mitosis factor [Source:HGNC Symbol;Acc:HGNC:3447]	-0.45284566
NSA2	NSA2 ribosome biogenesis factor [Source:HGNC Symbol;Acc:HGNC:30728]	NSA2	NSA2 ribosome biogenesis factor [Source:HGNC Symbol;Acc:HGNC:30728]	-0.45584124
AAMDC	adipogenesis associated Mth938 domain containing [Source:HGNC Symbol;Acc:HGNC:30205]	AAMDC	adipogenesis associated Mth938 domain containing [Source:HGNC Symbol;Acc:HGNC:30205]	-0.45584455
ENOPH1	enolase-phosphatase 1 [Source:HGNC Symbol;Acc:HGNC:24599]	ENOPH1	enolase-phosphatase 1 [Source:HGNC Symbol;Acc:HGNC:24599]	-0.45729408
DCTN3	dynactin subunit 3 [Source:HGNC Symbol;Acc:HGNC:2713]	DCTN3	dynactin subunit 3 [Source:HGNC Symbol;Acc:HGNC:2713]	-0.45752162
SNRPA	small nuclear ribonucleoprotein polypeptide A [Source:HGNC Symbol;Acc:HGNC:11151]	SNRPA	small nuclear ribonucleoprotein polypeptide A [Source:HGNC Symbol;Acc:HGNC:11151]	-0.45851135
SUCLG1	succinate-CoA ligase GDP/ADP-forming subunit alpha [Source:HGNC Symbol;Acc:HGNC:11449]	SUCLG1	succinate-CoA ligase GDP/ADP-forming subunit alpha [Source:HGNC Symbol;Acc:HGNC:11449]	-0.45952392
COX14	cytochrome c oxidase assembly factor COX14 [Source:HGNC Symbol;Acc:HGNC:28216]	COX14	cytochrome c oxidase assembly factor COX14 [Source:HGNC Symbol;Acc:HGNC:28216]	-0.4603351
PSMB5	proteasome 20S subunit beta 5 [Source:HGNC Symbol;Acc:HGNC:9542]	PSMB5	proteasome 20S subunit beta 5 [Source:HGNC Symbol;Acc:HGNC:9542]	-0.46064386
HAUS1	HAUS augmin like complex subunit 1 [Source:HGNC Symbol;Acc:HGNC:25174]	HAUS1	HAUS augmin like complex subunit 1 [Source:HGNC Symbol;Acc:HGNC:25174]	-0.46085426
ZNF428	zinc finger protein 428 [Source:HGNC Symbol;Acc:HGNC:20804]	ZNF428	zinc finger protein 428 [Source:HGNC Symbol;Acc:HGNC:20804]	-0.46182546
BCAS2	BCAS2 pre-mRNA processing factor [Source:HGNC Symbol;Acc:HGNC:975]	BCAS2	BCAS2 pre-mRNA processing factor [Source:HGNC Symbol;Acc:HGNC:975]	-0.4618467
TADA1	transcriptional adaptor 1 [Source:HGNC Symbol;Acc:HGNC:30631]	TADA1	transcriptional adaptor 1 [Source:HGNC Symbol;Acc:HGNC:30631]	-0.46189559
MRPL52	mitochondrial ribosomal protein L52 [Source:HGNC Symbol;Acc:HGNC:16655]	MRPL52	mitochondrial ribosomal protein L52 [Source:HGNC Symbol;Acc:HGNC:16655]	-0.46202144
GCHFR	GTP cyclohydrolase I feedback regulator [Source:HGNC Symbol;Acc:HGNC:4194]	GCHFR	GTP cyclohydrolase I feedback regulator [Source:HGNC Symbol;Acc:HGNC:4194]	-0.46231335
PSMC3	proteasome 26S subunit, ATPase 3 [Source:HGNC Symbol;Acc:HGNC:9549]	PSMC3	proteasome 26S subunit, ATPase 3 [Source:HGNC Symbol;Acc:HGNC:9549]	-0.4650084
RABAC1	Rab acceptor 1 [Source:HGNC Symbol;Acc:HGNC:9794]	RABAC1	Rab acceptor 1 [Source:HGNC Symbol;Acc:HGNC:9794]	-0.46523166
PRDX4	peroxiredoxin 4 [Source:HGNC Symbol;Acc:HGNC:17169]	PRDX4	peroxiredoxin 4 [Source:HGNC Symbol;Acc:HGNC:17169]	-0.46575093
COX7A2L	cytochrome c oxidase subunit 7A2 like [Source:HGNC Symbol;Acc:HGNC:2289]	COX7A2L	cytochrome c oxidase subunit 7A2 like [Source:HGNC Symbol;Acc:HGNC:2289]	-0.46576056
LY86	lymphocyte antigen 86 [Source:HGNC Symbol;Acc:HGNC:16837]	LY86	lymphocyte antigen 86 [Source:HGNC Symbol;Acc:HGNC:16837]	-0.46610877
EIF3K	eukaryotic translation initiation factor 3 subunit K [Source:HGNC Symbol;Acc:HGNC:24656]	EIF3K	eukaryotic translation initiation factor 3 subunit K [Source:HGNC Symbol;Acc:HGNC:24656]	-0.46622062
DAP3	death associated protein 3 [Source:HGNC Symbol;Acc:HGNC:2673]	DAP3	death associated protein 3 [Source:HGNC Symbol;Acc:HGNC:2673]	-0.46665537
DBI	diazepam binding inhibitor, acyl-CoA binding protein [Source:HGNC Symbol;Acc:HGNC:2690]	DBI	diazepam binding inhibitor, acyl-CoA binding protein [Source:HGNC Symbol;Acc:HGNC:2690]	-0.46739414
SSR4	signal sequence receptor subunit 4 [Source:HGNC Symbol;Acc:HGNC:11326]	SSR4	signal sequence receptor subunit 4 [Source:HGNC Symbol;Acc:HGNC:11326]	-0.4676904
FBXO5	F-box protein 5 [Source:HGNC Symbol;Acc:HGNC:13584]	FBXO5	F-box protein 5 [Source:HGNC Symbol;Acc:HGNC:13584]	-0.46790826
MAD2L2	mitotic arrest deficient 2 like 2 [Source:HGNC Symbol;Acc:HGNC:6764]	MAD2L2	mitotic arrest deficient 2 like 2 [Source:HGNC Symbol;Acc:HGNC:6764]	-0.46791536
NEDD8	NEDD8 ubiquitin like modifier [Source:HGNC Symbol;Acc:HGNC:7732]	NEDD8	NEDD8 ubiquitin like modifier [Source:HGNC Symbol;Acc:HGNC:7732]	-0.4684324
RANBP1	RAN binding protein 1 [Source:HGNC Symbol;Acc:HGNC:9847]	RANBP1	RAN binding protein 1 [Source:HGNC Symbol;Acc:HGNC:9847]	-0.47001606
PRADC1	protease associated domain containing 1 [Source:HGNC Symbol;Acc:HGNC:16047]	PRADC1	protease associated domain containing 1 [Source:HGNC Symbol;Acc:HGNC:16047]	-0.4711593
NOP10	NOP10 ribonucleoprotein [Source:HGNC Symbol;Acc:HGNC:14378]	NOP10	NOP10 ribonucleoprotein [Source:HGNC Symbol;Acc:HGNC:14378]	-0.47234136
MDK	midkine [Source:HGNC Symbol;Acc:HGNC:6972]	MDK	midkine [Source:HGNC Symbol;Acc:HGNC:6972]	-0.47429028
HCST	hematopoietic cell signal transducer [Source:HGNC Symbol;Acc:HGNC:16977]	HCST	hematopoietic cell signal transducer [Source:HGNC Symbol;Acc:HGNC:16977]	-0.4744266
PARK7	Parkinsonism associated deglycase [Source:HGNC Symbol;Acc:HGNC:16369]	PARK7	Parkinsonism associated deglycase [Source:HGNC Symbol;Acc:HGNC:16369]	-0.47537434
NELFE	negative elongation factor complex member E [Source:HGNC Symbol;Acc:HGNC:13974]	NELFE	negative elongation factor complex member E [Source:HGNC Symbol;Acc:HGNC:13974]	-0.47590938
DYNLRB1	dynein light chain roadblock-type 1 [Source:HGNC Symbol;Acc:HGNC:15468]	DYNLRB1	dynein light chain roadblock-type 1 [Source:HGNC Symbol;Acc:HGNC:15468]	-0.47766918
SRSF7	serine and arginine rich splicing factor 7 [Source:HGNC Symbol;Acc:HGNC:10789]	SRSF7	serine and arginine rich splicing factor 7 [Source:HGNC Symbol;Acc:HGNC:10789]	-0.47840255
CETN2	centrin 2 [Source:HGNC Symbol;Acc:HGNC:1867]	CETN2	centrin 2 [Source:HGNC Symbol;Acc:HGNC:1867]	-0.47894707
MRPL51	mitochondrial ribosomal protein L51 [Source:HGNC Symbol;Acc:HGNC:14044]	MRPL51	mitochondrial ribosomal protein L51 [Source:HGNC Symbol;Acc:HGNC:14044]	-0.47938445
SAP18	Sin3A associated protein 18 [Source:HGNC Symbol;Acc:HGNC:10530]	SAP18	Sin3A associated protein 18 [Source:HGNC Symbol;Acc:HGNC:10530]	-0.4800073
OST4	oligosaccharyltransferase complex subunit 4, non-catalytic [Source:HGNC Symbol;Acc:HGNC:32483]	OST4	oligosaccharyltransferase complex subunit 4, non-catalytic [Source:HGNC Symbol;Acc:HGNC:32483]	-0.48037848
GPX4	glutathione peroxidase 4 [Source:HGNC Symbol;Acc:HGNC:4556]	GPX4	glutathione peroxidase 4 [Source:HGNC Symbol;Acc:HGNC:4556]	-0.48043445
SNRPG	small nuclear ribonucleoprotein polypeptide G [Source:HGNC Symbol;Acc:HGNC:11163]	SNRPG	small nuclear ribonucleoprotein polypeptide G [Source:HGNC Symbol;Acc:HGNC:11163]	-0.48062056
THAP1	THAP domain containing 1 [Source:HGNC Symbol;Acc:HGNC:20856]	THAP1	THAP domain containing 1 [Source:HGNC Symbol;Acc:HGNC:20856]	-0.48131055
PAIP1	poly(A) binding protein interacting protein 1 [Source:HGNC Symbol;Acc:HGNC:16945]	PAIP1	poly(A) binding protein interacting protein 1 [Source:HGNC Symbol;Acc:HGNC:16945]	-0.4823959
UGCG	UDP-glucose ceramide glucosyltransferase [Source:HGNC Symbol;Acc:HGNC:12524]	UGCG	UDP-glucose ceramide glucosyltransferase [Source:HGNC Symbol;Acc:HGNC:12524]	-0.4824438
RP9	RP9 pre-mRNA splicing factor [Source:HGNC Symbol;Acc:HGNC:10288]	RP9	RP9 pre-mRNA splicing factor [Source:HGNC Symbol;Acc:HGNC:10288]	-0.4831288
SNRNP25	small nuclear ribonucleoprotein U11/U12 subunit 25 [Source:HGNC Symbol;Acc:HGNC:14161]	SNRNP25	small nuclear ribonucleoprotein U11/U12 subunit 25 [Source:HGNC Symbol;Acc:HGNC:14161]	-0.4842135
C1QBP	complement C1q binding protein [Source:HGNC Symbol;Acc:HGNC:1243]	C1QBP	complement C1q binding protein [Source:HGNC Symbol;Acc:HGNC:1243]	-0.4851505
MRPL48	mitochondrial ribosomal protein L48 [Source:HGNC Symbol;Acc:HGNC:16653]	MRPL48	mitochondrial ribosomal protein L48 [Source:HGNC Symbol;Acc:HGNC:16653]	-0.4852833
COX8A	cytochrome c oxidase subunit 8A [Source:HGNC Symbol;Acc:HGNC:2294]	COX8A	cytochrome c oxidase subunit 8A [Source:HGNC Symbol;Acc:HGNC:2294]	-0.48632285
C19orf53	chromosome 19 open reading frame 53 [Source:HGNC Symbol;Acc:HGNC:24991]	C19orf53	chromosome 19 open reading frame 53 [Source:HGNC Symbol;Acc:HGNC:24991]	-0.48918504
GADD45GIP1	GADD45G interacting protein 1 [Source:HGNC Symbol;Acc:HGNC:29996]	GADD45GIP1	GADD45G interacting protein 1 [Source:HGNC Symbol;Acc:HGNC:29996]	-0.48920757
ANAPC16	anaphase promoting complex subunit 16 [Source:HGNC Symbol;Acc:HGNC:26976]	ANAPC16	anaphase promoting complex subunit 16 [Source:HGNC Symbol;Acc:HGNC:26976]	-0.4894642
MRPS12	mitochondrial ribosomal protein S12 [Source:HGNC Symbol;Acc:HGNC:10380]	MRPS12	mitochondrial ribosomal protein S12 [Source:HGNC Symbol;Acc:HGNC:10380]	-0.48949236
EBPL	EBP like [Source:HGNC Symbol;Acc:HGNC:18061]	EBPL	EBP like [Source:HGNC Symbol;Acc:HGNC:18061]	-0.4896818
LSM3	LSM3 homolog, U6 small nuclear RNA and mRNA degradation associated [Source:HGNC Symbol;Acc:HGNC:17874]	LSM3	LSM3 homolog, U6 small nuclear RNA and mRNA degradation associated [Source:HGNC Symbol;Acc:HGNC:17874]	-0.48985133
PFDN1	prefoldin subunit 1 [Source:HGNC Symbol;Acc:HGNC:8866]	PFDN1	prefoldin subunit 1 [Source:HGNC Symbol;Acc:HGNC:8866]	-0.49031767
NUDT2	nudix hydrolase 2 [Source:HGNC Symbol;Acc:HGNC:8049]	NUDT2	nudix hydrolase 2 [Source:HGNC Symbol;Acc:HGNC:8049]	-0.4912419
RPF1	ribosome production factor 1 homolog [Source:HGNC Symbol;Acc:HGNC:30350]	RPF1	ribosome production factor 1 homolog [Source:HGNC Symbol;Acc:HGNC:30350]	-0.49124846
PTMA	prothymosin alpha [Source:HGNC Symbol;Acc:HGNC:9623]	PTMA	prothymosin alpha [Source:HGNC Symbol;Acc:HGNC:9623]	-0.4913776
MYL12A	myosin light chain 12A [Source:HGNC Symbol;Acc:HGNC:16701]	MYL12A	myosin light chain 12A [Source:HGNC Symbol;Acc:HGNC:16701]	-0.49213183
SMIM20	small integral membrane protein 20 [Source:HGNC Symbol;Acc:HGNC:37260]	SMIM20	small integral membrane protein 20 [Source:HGNC Symbol;Acc:HGNC:37260]	-0.49217504
SUMO1	small ubiquitin like modifier 1 [Source:HGNC Symbol;Acc:HGNC:12502]	SUMO1	small ubiquitin like modifier 1 [Source:HGNC Symbol;Acc:HGNC:12502]	-0.49256206
PGRMC1	progesterone receptor membrane component 1 [Source:HGNC Symbol;Acc:HGNC:16090]	PGRMC1	progesterone receptor membrane component 1 [Source:HGNC Symbol;Acc:HGNC:16090]	-0.49297088
POLR2J	RNA polymerase II subunit J [Source:HGNC Symbol;Acc:HGNC:9197]	POLR2J	RNA polymerase II subunit J [Source:HGNC Symbol;Acc:HGNC:9197]	-0.49330875
MRPL54	mitochondrial ribosomal protein L54 [Source:HGNC Symbol;Acc:HGNC:16685]	MRPL54	mitochondrial ribosomal protein L54 [Source:HGNC Symbol;Acc:HGNC:16685]	-0.49341297
SNRPC	small nuclear ribonucleoprotein polypeptide C [Source:HGNC Symbol;Acc:HGNC:11157]	SNRPC	small nuclear ribonucleoprotein polypeptide C [Source:HGNC Symbol;Acc:HGNC:11157]	-0.49411973
RWDD1	RWD domain containing 1 [Source:HGNC Symbol;Acc:HGNC:20993]	RWDD1	RWD domain containing 1 [Source:HGNC Symbol;Acc:HGNC:20993]	-0.49650985
ALOX5AP	arachidonate 5-lipoxygenase activating protein [Source:HGNC Symbol;Acc:HGNC:436]	ALOX5AP	arachidonate 5-lipoxygenase activating protein [Source:HGNC Symbol;Acc:HGNC:436]	-0.4967266
KCTD6	potassium channel tetramerization domain containing 6 [Source:HGNC Symbol;Acc:HGNC:22235]	KCTD6	potassium channel tetramerization domain containing 6 [Source:HGNC Symbol;Acc:HGNC:22235]	-0.49749523
MMADHC	metabolism of cobalamin associated D [Source:HGNC Symbol;Acc:HGNC:25221]	MMADHC	metabolism of cobalamin associated D [Source:HGNC Symbol;Acc:HGNC:25221]	-0.49766248
NDUFS6	NADH:ubiquinone oxidoreductase subunit S6 [Source:HGNC Symbol;Acc:HGNC:7713]	NDUFS6	NADH:ubiquinone oxidoreductase subunit S6 [Source:HGNC Symbol;Acc:HGNC:7713]	-0.4986147
LDHB	lactate dehydrogenase B [Source:HGNC Symbol;Acc:HGNC:6541]	LDHB	lactate dehydrogenase B [Source:HGNC Symbol;Acc:HGNC:6541]	-0.4989103
NUTF2	nuclear transport factor 2 [Source:HGNC Symbol;Acc:HGNC:13722]	NUTF2	nuclear transport factor 2 [Source:HGNC Symbol;Acc:HGNC:13722]	-0.5007283
GSTO1	glutathione S-transferase omega 1 [Source:HGNC Symbol;Acc:HGNC:13312]	GSTO1	glutathione S-transferase omega 1 [Source:HGNC Symbol;Acc:HGNC:13312]	-0.50282896
LAMTOR2	late endosomal/lysosomal adaptor, MAPK and MTOR activator 2 [Source:HGNC Symbol;Acc:HGNC:29796]	LAMTOR2	late endosomal/lysosomal adaptor, MAPK and MTOR activator 2 [Source:HGNC Symbol;Acc:HGNC:29796]	-0.5028856
PAK1IP1	PAK1 interacting protein 1 [Source:HGNC Symbol;Acc:HGNC:20882]	PAK1IP1	PAK1 interacting protein 1 [Source:HGNC Symbol;Acc:HGNC:20882]	-0.5058232
SUMO2	small ubiquitin like modifier 2 [Source:HGNC Symbol;Acc:HGNC:11125]	SUMO2	small ubiquitin like modifier 2 [Source:HGNC Symbol;Acc:HGNC:11125]	-0.5062257
GTF3C6	general transcription factor IIIC subunit 6 [Source:HGNC Symbol;Acc:HGNC:20872]	GTF3C6	general transcription factor IIIC subunit 6 [Source:HGNC Symbol;Acc:HGNC:20872]	-0.5065608
ILF2	interleukin enhancer binding factor 2 [Source:HGNC Symbol;Acc:HGNC:6037]	ILF2	interleukin enhancer binding factor 2 [Source:HGNC Symbol;Acc:HGNC:6037]	-0.5070758
ABRACL	ABRA C-terminal like [Source:HGNC Symbol;Acc:HGNC:21230]	ABRACL	ABRA C-terminal like [Source:HGNC Symbol;Acc:HGNC:21230]	-0.507619
TMEM126A	transmembrane protein 126A [Source:HGNC Symbol;Acc:HGNC:25382]	TMEM126A	transmembrane protein 126A [Source:HGNC Symbol;Acc:HGNC:25382]	-0.5078302
C12orf75	chromosome 12 open reading frame 75 [Source:HGNC Symbol;Acc:HGNC:35164]	C12orf75	chromosome 12 open reading frame 75 [Source:HGNC Symbol;Acc:HGNC:35164]	-0.5091596
CACYBP	calcyclin binding protein [Source:HGNC Symbol;Acc:HGNC:30423]	CACYBP	calcyclin binding protein [Source:HGNC Symbol;Acc:HGNC:30423]	-0.51026285
POLE4	DNA polymerase epsilon 4, accessory subunit [Source:HGNC Symbol;Acc:HGNC:18755]	POLE4	DNA polymerase epsilon 4, accessory subunit [Source:HGNC Symbol;Acc:HGNC:18755]	-0.5112891
ETHE1	ETHE1 persulfide dioxygenase [Source:HGNC Symbol;Acc:HGNC:23287]	ETHE1	ETHE1 persulfide dioxygenase [Source:HGNC Symbol;Acc:HGNC:23287]	-0.5113505
NDUFB3	NADH:ubiquinone oxidoreductase subunit B3 [Source:HGNC Symbol;Acc:HGNC:7698]	NDUFB3	NADH:ubiquinone oxidoreductase subunit B3 [Source:HGNC Symbol;Acc:HGNC:7698]	-0.5120307
PRDX5	peroxiredoxin 5 [Source:HGNC Symbol;Acc:HGNC:9355]	PRDX5	peroxiredoxin 5 [Source:HGNC Symbol;Acc:HGNC:9355]	-0.5125748
UFC1	ubiquitin-fold modifier conjugating enzyme 1 [Source:HGNC Symbol;Acc:HGNC:26941]	UFC1	ubiquitin-fold modifier conjugating enzyme 1 [Source:HGNC Symbol;Acc:HGNC:26941]	-0.5140188
PFN1	profilin 1 [Source:HGNC Symbol;Acc:HGNC:8881]	PFN1	profilin 1 [Source:HGNC Symbol;Acc:HGNC:8881]	-0.51423717
MYL12B	myosin light chain 12B [Source:HGNC Symbol;Acc:HGNC:29827]	MYL12B	myosin light chain 12B [Source:HGNC Symbol;Acc:HGNC:29827]	-0.51516926
GMNN	geminin DNA replication inhibitor [Source:HGNC Symbol;Acc:HGNC:17493]	GMNN	geminin DNA replication inhibitor [Source:HGNC Symbol;Acc:HGNC:17493]	-0.5163834
AIF1	allograft inflammatory factor 1 [Source:HGNC Symbol;Acc:HGNC:352]	AIF1	allograft inflammatory factor 1 [Source:HGNC Symbol;Acc:HGNC:352]	-0.51723814
NDUFB9	NADH:ubiquinone oxidoreductase subunit B9 [Source:HGNC Symbol;Acc:HGNC:7704]	NDUFB9	NADH:ubiquinone oxidoreductase subunit B9 [Source:HGNC Symbol;Acc:HGNC:7704]	-0.5173053
MRPL47	mitochondrial ribosomal protein L47 [Source:HGNC Symbol;Acc:HGNC:16652]	MRPL47	mitochondrial ribosomal protein L47 [Source:HGNC Symbol;Acc:HGNC:16652]	-0.51905304
LSM1	LSM1 homolog, mRNA degradation associated [Source:HGNC Symbol;Acc:HGNC:20472]	LSM1	LSM1 homolog, mRNA degradation associated [Source:HGNC Symbol;Acc:HGNC:20472]	-0.52143836
PYCARD	PYD and CARD domain containing [Source:HGNC Symbol;Acc:HGNC:16608]	PYCARD	PYD and CARD domain containing [Source:HGNC Symbol;Acc:HGNC:16608]	-0.52286494
LAMTOR4	late endosomal/lysosomal adaptor, MAPK and MTOR activator 4 [Source:HGNC Symbol;Acc:HGNC:33772]	LAMTOR4	late endosomal/lysosomal adaptor, MAPK and MTOR activator 4 [Source:HGNC Symbol;Acc:HGNC:33772]	-0.5232432
TOMM7	translocase of outer mitochondrial membrane 7 [Source:HGNC Symbol;Acc:HGNC:21648]	TOMM7	translocase of outer mitochondrial membrane 7 [Source:HGNC Symbol;Acc:HGNC:21648]	-0.52402675
TCEAL8	transcription elongation factor A like 8 [Source:HGNC Symbol;Acc:HGNC:28683]	TCEAL8	transcription elongation factor A like 8 [Source:HGNC Symbol;Acc:HGNC:28683]	-0.5247761
COPRS	coordinator of PRMT5 and differentiation stimulator [Source:HGNC Symbol;Acc:HGNC:28848]	COPRS	coordinator of PRMT5 and differentiation stimulator [Source:HGNC Symbol;Acc:HGNC:28848]	-0.52529156
RGS10	regulator of G protein signaling 10 [Source:HGNC Symbol;Acc:HGNC:9992]	RGS10	regulator of G protein signaling 10 [Source:HGNC Symbol;Acc:HGNC:9992]	-0.52633345
SERF2	small EDRK-rich factor 2 [Source:HGNC Symbol;Acc:HGNC:10757]	SERF2	small EDRK-rich factor 2 [Source:HGNC Symbol;Acc:HGNC:10757]	-0.5272038
TMEM141	transmembrane protein 141 [Source:HGNC Symbol;Acc:HGNC:28211]	TMEM141	transmembrane protein 141 [Source:HGNC Symbol;Acc:HGNC:28211]	-0.52790904
IFI27L2	interferon alpha inducible protein 27 like 2 [Source:HGNC Symbol;Acc:HGNC:19753]	IFI27L2	interferon alpha inducible protein 27 like 2 [Source:HGNC Symbol;Acc:HGNC:19753]	-0.5347796
TIMM8B	translocase of inner mitochondrial membrane 8 homolog B [Source:HGNC Symbol;Acc:HGNC:11818]	TIMM8B	translocase of inner mitochondrial membrane 8 homolog B [Source:HGNC Symbol;Acc:HGNC:11818]	-0.53513724
OSTC	oligosaccharyltransferase complex non-catalytic subunit [Source:HGNC Symbol;Acc:HGNC:24448]	OSTC	oligosaccharyltransferase complex non-catalytic subunit [Source:HGNC Symbol;Acc:HGNC:24448]	-0.53532803
PFDN5	prefoldin subunit 5 [Source:HGNC Symbol;Acc:HGNC:8869]	PFDN5	prefoldin subunit 5 [Source:HGNC Symbol;Acc:HGNC:8869]	-0.5361815
RFC4	replication factor C subunit 4 [Source:HGNC Symbol;Acc:HGNC:9972]	RFC4	replication factor C subunit 4 [Source:HGNC Symbol;Acc:HGNC:9972]	-0.5363648
CUTA	cutA divalent cation tolerance homolog [Source:HGNC Symbol;Acc:HGNC:21101]	CUTA	cutA divalent cation tolerance homolog [Source:HGNC Symbol;Acc:HGNC:21101]	-0.53666216
SNRPF	small nuclear ribonucleoprotein polypeptide F [Source:HGNC Symbol;Acc:HGNC:11162]	SNRPF	small nuclear ribonucleoprotein polypeptide F [Source:HGNC Symbol;Acc:HGNC:11162]	-0.53696656
SEC61B	SEC61 translocon subunit beta [Source:HGNC Symbol;Acc:HGNC:16993]	SEC61B	SEC61 translocon subunit beta [Source:HGNC Symbol;Acc:HGNC:16993]	-0.53776884
GGCT	gamma-glutamylcyclotransferase [Source:HGNC Symbol;Acc:HGNC:21705]	GGCT	gamma-glutamylcyclotransferase [Source:HGNC Symbol;Acc:HGNC:21705]	-0.53849775
PTTG1	PTTG1 regulator of sister chromatid separation, securin [Source:HGNC Symbol;Acc:HGNC:9690]	PTTG1	PTTG1 regulator of sister chromatid separation, securin [Source:HGNC Symbol;Acc:HGNC:9690]	-0.5404421
TRMT10C	tRNA methyltransferase 10C, mitochondrial RNase P subunit [Source:HGNC Symbol;Acc:HGNC:26022]	TRMT10C	tRNA methyltransferase 10C, mitochondrial RNase P subunit [Source:HGNC Symbol;Acc:HGNC:26022]	-0.54244304
LRR1	leucine rich repeat protein 1 [Source:HGNC Symbol;Acc:HGNC:19742]	LRR1	leucine rich repeat protein 1 [Source:HGNC Symbol;Acc:HGNC:19742]	-0.5438754
MRPL33	mitochondrial ribosomal protein L33 [Source:HGNC Symbol;Acc:HGNC:14487]	MRPL33	mitochondrial ribosomal protein L33 [Source:HGNC Symbol;Acc:HGNC:14487]	-0.54482776
PCNA	proliferating cell nuclear antigen [Source:HGNC Symbol;Acc:HGNC:8729]	PCNA	proliferating cell nuclear antigen [Source:HGNC Symbol;Acc:HGNC:8729]	-0.54570466
COX6A1	cytochrome c oxidase subunit 6A1 [Source:HGNC Symbol;Acc:HGNC:2277]	COX6A1	cytochrome c oxidase subunit 6A1 [Source:HGNC Symbol;Acc:HGNC:2277]	-0.5458963
APRT	adenine phosphoribosyltransferase [Source:HGNC Symbol;Acc:HGNC:626]	APRT	adenine phosphoribosyltransferase [Source:HGNC Symbol;Acc:HGNC:626]	-0.54652554
ESD	esterase D [Source:HGNC Symbol;Acc:HGNC:3465]	ESD	esterase D [Source:HGNC Symbol;Acc:HGNC:3465]	-0.5473212
IFI27L1	interferon alpha inducible protein 27 like 1 [Source:HGNC Symbol;Acc:HGNC:19754]	IFI27L1	interferon alpha inducible protein 27 like 1 [Source:HGNC Symbol;Acc:HGNC:19754]	-0.54923546
MRPL23	mitochondrial ribosomal protein L23 [Source:HGNC Symbol;Acc:HGNC:10322]	MRPL23	mitochondrial ribosomal protein L23 [Source:HGNC Symbol;Acc:HGNC:10322]	-0.5505517
LST1	leukocyte specific transcript 1 [Source:HGNC Symbol;Acc:HGNC:14189]	LST1	leukocyte specific transcript 1 [Source:HGNC Symbol;Acc:HGNC:14189]	-0.55179405
BRK1	BRICK1 subunit of SCAR/WAVE actin nucleating complex [Source:HGNC Symbol;Acc:HGNC:23057]	BRK1	BRICK1 subunit of SCAR/WAVE actin nucleating complex [Source:HGNC Symbol;Acc:HGNC:23057]	-0.55349773
CHCHD1	coiled-coil-helix-coiled-coil-helix domain containing 1 [Source:HGNC Symbol;Acc:HGNC:23518]	CHCHD1	coiled-coil-helix-coiled-coil-helix domain containing 1 [Source:HGNC Symbol;Acc:HGNC:23518]	-0.5554561
S100A6	S100 calcium binding protein A6 [Source:HGNC Symbol;Acc:HGNC:10496]	S100A6	S100 calcium binding protein A6 [Source:HGNC Symbol;Acc:HGNC:10496]	-0.5556141
HMGB2	high mobility group box 2 [Source:HGNC Symbol;Acc:HGNC:5000]	HMGB2	high mobility group box 2 [Source:HGNC Symbol;Acc:HGNC:5000]	-0.5570554
COX7B	cytochrome c oxidase subunit 7B [Source:HGNC Symbol;Acc:HGNC:2291]	COX7B	cytochrome c oxidase subunit 7B [Source:HGNC Symbol;Acc:HGNC:2291]	-0.55788004
CKS1B	CDC28 protein kinase regulatory subunit 1B [Source:HGNC Symbol;Acc:HGNC:19083]	CKS1B	CDC28 protein kinase regulatory subunit 1B [Source:HGNC Symbol;Acc:HGNC:19083]	-0.5586578
COX5A	cytochrome c oxidase subunit 5A [Source:HGNC Symbol;Acc:HGNC:2267]	COX5A	cytochrome c oxidase subunit 5A [Source:HGNC Symbol;Acc:HGNC:2267]	-0.5587459
NUDT1	nudix hydrolase 1 [Source:HGNC Symbol;Acc:HGNC:8048]	NUDT1	nudix hydrolase 1 [Source:HGNC Symbol;Acc:HGNC:8048]	-0.560159
SNRPD3	small nuclear ribonucleoprotein D3 polypeptide [Source:HGNC Symbol;Acc:HGNC:11160]	SNRPD3	small nuclear ribonucleoprotein D3 polypeptide [Source:HGNC Symbol;Acc:HGNC:11160]	-0.5603067
TMEM14B	transmembrane protein 14B [Source:HGNC Symbol;Acc:HGNC:21384]	TMEM14B	transmembrane protein 14B [Source:HGNC Symbol;Acc:HGNC:21384]	-0.5603705
POLR2G	RNA polymerase II subunit G [Source:HGNC Symbol;Acc:HGNC:9194]	POLR2G	RNA polymerase II subunit G [Source:HGNC Symbol;Acc:HGNC:9194]	-0.56100804
TMSB4X	thymosin beta 4 X-linked [Source:HGNC Symbol;Acc:HGNC:11881]	TMSB4X	thymosin beta 4 X-linked [Source:HGNC Symbol;Acc:HGNC:11881]	-0.5610129
ZCRB1	zinc finger CCHC-type and RNA binding motif containing 1 [Source:HGNC Symbol;Acc:HGNC:29620]	ZCRB1	zinc finger CCHC-type and RNA binding motif containing 1 [Source:HGNC Symbol;Acc:HGNC:29620]	-0.56176436
MRPS35	mitochondrial ribosomal protein S35 [Source:HGNC Symbol;Acc:HGNC:16635]	MRPS35	mitochondrial ribosomal protein S35 [Source:HGNC Symbol;Acc:HGNC:16635]	-0.5621319
UBL5	ubiquitin like 5 [Source:HGNC Symbol;Acc:HGNC:13736]	UBL5	ubiquitin like 5 [Source:HGNC Symbol;Acc:HGNC:13736]	-0.5627063
EBP	EBP cholestenol delta-isomerase [Source:HGNC Symbol;Acc:HGNC:3133]	EBP	EBP cholestenol delta-isomerase [Source:HGNC Symbol;Acc:HGNC:3133]	-0.5645665
SPCS1	signal peptidase complex subunit 1 [Source:HGNC Symbol;Acc:HGNC:23401]	SPCS1	signal peptidase complex subunit 1 [Source:HGNC Symbol;Acc:HGNC:23401]	-0.5648736
NPC2	NPC intracellular cholesterol transporter 2 [Source:HGNC Symbol;Acc:HGNC:14537]	NPC2	NPC intracellular cholesterol transporter 2 [Source:HGNC Symbol;Acc:HGNC:14537]	-0.5653272
BCL7C	BAF chromatin remodeling complex subunit BCL7C [Source:HGNC Symbol;Acc:HGNC:1006]	BCL7C	BAF chromatin remodeling complex subunit BCL7C [Source:HGNC Symbol;Acc:HGNC:1006]	-0.56583065
SERP1	stress associated endoplasmic reticulum protein 1 [Source:HGNC Symbol;Acc:HGNC:10759]	SERP1	stress associated endoplasmic reticulum protein 1 [Source:HGNC Symbol;Acc:HGNC:10759]	-0.56718856
COMMD6	COMM domain containing 6 [Source:HGNC Symbol;Acc:HGNC:24015]	COMMD6	COMM domain containing 6 [Source:HGNC Symbol;Acc:HGNC:24015]	-0.5672159
TMEM256	transmembrane protein 256 [Source:HGNC Symbol;Acc:HGNC:28618]	TMEM256	transmembrane protein 256 [Source:HGNC Symbol;Acc:HGNC:28618]	-0.5675532
CARD16	caspase recruitment domain family member 16 [Source:HGNC Symbol;Acc:HGNC:33701]	CARD16	caspase recruitment domain family member 16 [Source:HGNC Symbol;Acc:HGNC:33701]	-0.5683448
TATDN1	TatD DNase domain containing 1 [Source:HGNC Symbol;Acc:HGNC:24220]	TATDN1	TatD DNase domain containing 1 [Source:HGNC Symbol;Acc:HGNC:24220]	-0.57053554
COX17	cytochrome c oxidase copper chaperone COX17 [Source:HGNC Symbol;Acc:HGNC:2264]	COX17	cytochrome c oxidase copper chaperone COX17 [Source:HGNC Symbol;Acc:HGNC:2264]	-0.5735515
TPRKB	TP53RK binding protein [Source:HGNC Symbol;Acc:HGNC:24259]	TPRKB	TP53RK binding protein [Source:HGNC Symbol;Acc:HGNC:24259]	-0.57588315
NDUFS4	NADH:ubiquinone oxidoreductase subunit S4 [Source:HGNC Symbol;Acc:HGNC:7711]	NDUFS4	NADH:ubiquinone oxidoreductase subunit S4 [Source:HGNC Symbol;Acc:HGNC:7711]	-0.57802635
PXMP2	peroxisomal membrane protein 2 [Source:HGNC Symbol;Acc:HGNC:9716]	PXMP2	peroxisomal membrane protein 2 [Source:HGNC Symbol;Acc:HGNC:9716]	-0.5790105
HMGN3	high mobility group nucleosomal binding domain 3 [Source:HGNC Symbol;Acc:HGNC:12312]	HMGN3	high mobility group nucleosomal binding domain 3 [Source:HGNC Symbol;Acc:HGNC:12312]	-0.5795186
ARPC4	actin related protein 2/3 complex subunit 4 [Source:HGNC Symbol;Acc:HGNC:707]	ARPC4	actin related protein 2/3 complex subunit 4 [Source:HGNC Symbol;Acc:HGNC:707]	-0.5799731
CD52	CD52 molecule [Source:HGNC Symbol;Acc:HGNC:1804]	CD52	CD52 molecule [Source:HGNC Symbol;Acc:HGNC:1804]	-0.58390087
CCDC167	coiled-coil domain containing 167 [Source:HGNC Symbol;Acc:HGNC:21239]	CCDC167	coiled-coil domain containing 167 [Source:HGNC Symbol;Acc:HGNC:21239]	-0.58400047
TBCA	tubulin folding cofactor A [Source:HGNC Symbol;Acc:HGNC:11579]	TBCA	tubulin folding cofactor A [Source:HGNC Symbol;Acc:HGNC:11579]	-0.58470047
MIEN1	migration and invasion enhancer 1 [Source:HGNC Symbol;Acc:HGNC:28230]	MIEN1	migration and invasion enhancer 1 [Source:HGNC Symbol;Acc:HGNC:28230]	-0.5857412
UXT	ubiquitously expressed prefoldin like chaperone [Source:HGNC Symbol;Acc:HGNC:12641]	UXT	ubiquitously expressed prefoldin like chaperone [Source:HGNC Symbol;Acc:HGNC:12641]	-0.58787817
NDUFAB1	NADH:ubiquinone oxidoreductase subunit AB1 [Source:HGNC Symbol;Acc:HGNC:7694]	NDUFAB1	NADH:ubiquinone oxidoreductase subunit AB1 [Source:HGNC Symbol;Acc:HGNC:7694]	-0.59129125
GTF3A	general transcription factor IIIA [Source:HGNC Symbol;Acc:HGNC:4662]	GTF3A	general transcription factor IIIA [Source:HGNC Symbol;Acc:HGNC:4662]	-0.5913206
LSM4	LSM4 homolog, U6 small nuclear RNA and mRNA degradation associated [Source:HGNC Symbol;Acc:HGNC:17259]	LSM4	LSM4 homolog, U6 small nuclear RNA and mRNA degradation associated [Source:HGNC Symbol;Acc:HGNC:17259]	-0.59572625
CDKN2AIPNL	CDKN2A interacting protein N-terminal like [Source:HGNC Symbol;Acc:HGNC:30545]	CDKN2AIPNL	CDKN2A interacting protein N-terminal like [Source:HGNC Symbol;Acc:HGNC:30545]	-0.599587
HSD17B10	hydroxysteroid 17-beta dehydrogenase 10 [Source:HGNC Symbol;Acc:HGNC:4800]	HSD17B10	hydroxysteroid 17-beta dehydrogenase 10 [Source:HGNC Symbol;Acc:HGNC:4800]	-0.599914
MYL6B	myosin light chain 6B [Source:HGNC Symbol;Acc:HGNC:29823]	MYL6B	myosin light chain 6B [Source:HGNC Symbol;Acc:HGNC:29823]	-0.60059935
COX7C	cytochrome c oxidase subunit 7C [Source:HGNC Symbol;Acc:HGNC:2292]	COX7C	cytochrome c oxidase subunit 7C [Source:HGNC Symbol;Acc:HGNC:2292]	-0.60115635
CBX3	chromobox 3 [Source:HGNC Symbol;Acc:HGNC:1553]	CBX3	chromobox 3 [Source:HGNC Symbol;Acc:HGNC:1553]	-0.60451466
THOC7	THO complex subunit 7 [Source:HGNC Symbol;Acc:HGNC:29874]	THOC7	THO complex subunit 7 [Source:HGNC Symbol;Acc:HGNC:29874]	-0.6054055
PRDX6	peroxiredoxin 6 [Source:HGNC Symbol;Acc:HGNC:16753]	PRDX6	peroxiredoxin 6 [Source:HGNC Symbol;Acc:HGNC:16753]	-0.6070682
DAD1	defender against cell death 1 [Source:HGNC Symbol;Acc:HGNC:2664]	DAD1	defender against cell death 1 [Source:HGNC Symbol;Acc:HGNC:2664]	-0.61276495
CKLF	chemokine like factor [Source:HGNC Symbol;Acc:HGNC:13253]	CKLF	chemokine like factor [Source:HGNC Symbol;Acc:HGNC:13253]	-0.61376625
TMEM147	transmembrane protein 147 [Source:HGNC Symbol;Acc:HGNC:30414]	TMEM147	transmembrane protein 147 [Source:HGNC Symbol;Acc:HGNC:30414]	-0.61479235
NME1	NME/NM23 nucleoside diphosphate kinase 1 [Source:HGNC Symbol;Acc:HGNC:7849]	NME1	NME/NM23 nucleoside diphosphate kinase 1 [Source:HGNC Symbol;Acc:HGNC:7849]	-0.6173887
ARPC3	actin related protein 2/3 complex subunit 3 [Source:HGNC Symbol;Acc:HGNC:706]	ARPC3	actin related protein 2/3 complex subunit 3 [Source:HGNC Symbol;Acc:HGNC:706]	-0.6179563
PDCD5	programmed cell death 5 [Source:HGNC Symbol;Acc:HGNC:8764]	PDCD5	programmed cell death 5 [Source:HGNC Symbol;Acc:HGNC:8764]	-0.62078947
MZT2B	mitotic spindle organizing protein 2B [Source:HGNC Symbol;Acc:HGNC:25886]	MZT2B	mitotic spindle organizing protein 2B [Source:HGNC Symbol;Acc:HGNC:25886]	-0.6216794
SNRPB2	small nuclear ribonucleoprotein polypeptide B2 [Source:HGNC Symbol;Acc:HGNC:11155]	SNRPB2	small nuclear ribonucleoprotein polypeptide B2 [Source:HGNC Symbol;Acc:HGNC:11155]	-0.6252416
HINT2	histidine triad nucleotide binding protein 2 [Source:HGNC Symbol;Acc:HGNC:18344]	HINT2	histidine triad nucleotide binding protein 2 [Source:HGNC Symbol;Acc:HGNC:18344]	-0.62601954
COX5B	cytochrome c oxidase subunit 5B [Source:HGNC Symbol;Acc:HGNC:2269]	COX5B	cytochrome c oxidase subunit 5B [Source:HGNC Symbol;Acc:HGNC:2269]	-0.6264846
UQCRB	ubiquinol-cytochrome c reductase binding protein [Source:HGNC Symbol;Acc:HGNC:12582]	UQCRB	ubiquinol-cytochrome c reductase binding protein [Source:HGNC Symbol;Acc:HGNC:12582]	-0.62775445
COX7A2	cytochrome c oxidase subunit 7A2 [Source:HGNC Symbol;Acc:HGNC:2288]	COX7A2	cytochrome c oxidase subunit 7A2 [Source:HGNC Symbol;Acc:HGNC:2288]	-0.630398
PLGRKT	plasminogen receptor with a C-terminal lysine [Source:HGNC Symbol;Acc:HGNC:23633]	PLGRKT	plasminogen receptor with a C-terminal lysine [Source:HGNC Symbol;Acc:HGNC:23633]	-0.6315121
PSENEN	presenilin enhancer, gamma-secretase subunit [Source:HGNC Symbol;Acc:HGNC:30100]	PSENEN	presenilin enhancer, gamma-secretase subunit [Source:HGNC Symbol;Acc:HGNC:30100]	-0.6326216
NDUFA1	NADH:ubiquinone oxidoreductase subunit A1 [Source:HGNC Symbol;Acc:HGNC:7683]	NDUFA1	NADH:ubiquinone oxidoreductase subunit A1 [Source:HGNC Symbol;Acc:HGNC:7683]	-0.6329786
MAGOH	mago homolog, exon junction complex subunit [Source:HGNC Symbol;Acc:HGNC:6815]	MAGOH	mago homolog, exon junction complex subunit [Source:HGNC Symbol;Acc:HGNC:6815]	-0.63484913
PSMD8	proteasome 26S subunit, non-ATPase 8 [Source:HGNC Symbol;Acc:HGNC:9566]	PSMD8	proteasome 26S subunit, non-ATPase 8 [Source:HGNC Symbol;Acc:HGNC:9566]	-0.6380204
TOMM22	translocase of outer mitochondrial membrane 22 [Source:HGNC Symbol;Acc:HGNC:18002]	TOMM22	translocase of outer mitochondrial membrane 22 [Source:HGNC Symbol;Acc:HGNC:18002]	-0.638888
AP3S1	adaptor related protein complex 3 subunit sigma 1 [Source:HGNC Symbol;Acc:HGNC:2013]	AP3S1	adaptor related protein complex 3 subunit sigma 1 [Source:HGNC Symbol;Acc:HGNC:2013]	-0.63977194
ZNF32	zinc finger protein 32 [Source:HGNC Symbol;Acc:HGNC:13095]	ZNF32	zinc finger protein 32 [Source:HGNC Symbol;Acc:HGNC:13095]	-0.644519
GMFG	glia maturation factor gamma [Source:HGNC Symbol;Acc:HGNC:4374]	GMFG	glia maturation factor gamma [Source:HGNC Symbol;Acc:HGNC:4374]	-0.64659274
SDHB	succinate dehydrogenase complex iron sulfur subunit B [Source:HGNC Symbol;Acc:HGNC:10681]	SDHB	succinate dehydrogenase complex iron sulfur subunit B [Source:HGNC Symbol;Acc:HGNC:10681]	-0.647048
SNRPD1	small nuclear ribonucleoprotein D1 polypeptide [Source:HGNC Symbol;Acc:HGNC:11158]	SNRPD1	small nuclear ribonucleoprotein D1 polypeptide [Source:HGNC Symbol;Acc:HGNC:11158]	-0.64716864
NDUFB11	NADH:ubiquinone oxidoreductase subunit B11 [Source:HGNC Symbol;Acc:HGNC:20372]	NDUFB11	NADH:ubiquinone oxidoreductase subunit B11 [Source:HGNC Symbol;Acc:HGNC:20372]	-0.6516625
LSM5	LSM5 homolog, U6 small nuclear RNA and mRNA degradation associated [Source:HGNC Symbol;Acc:HGNC:17162]	LSM5	LSM5 homolog, U6 small nuclear RNA and mRNA degradation associated [Source:HGNC Symbol;Acc:HGNC:17162]	-0.6533215
RPA3	replication protein A3 [Source:HGNC Symbol;Acc:HGNC:10291]	RPA3	replication protein A3 [Source:HGNC Symbol;Acc:HGNC:10291]	-0.6566815
TXN	thioredoxin [Source:HGNC Symbol;Acc:HGNC:12435]	TXN	thioredoxin [Source:HGNC Symbol;Acc:HGNC:12435]	-0.65793175
SNRPE	small nuclear ribonucleoprotein polypeptide E [Source:HGNC Symbol;Acc:HGNC:11161]	SNRPE	small nuclear ribonucleoprotein polypeptide E [Source:HGNC Symbol;Acc:HGNC:11161]	-0.66019535
NAA38	N-alpha-acetyltransferase 38, NatC auxiliary subunit [Source:HGNC Symbol;Acc:HGNC:28212]	NAA38	N-alpha-acetyltransferase 38, NatC auxiliary subunit [Source:HGNC Symbol;Acc:HGNC:28212]	-0.66076165
DPM3	dolichyl-phosphate mannosyltransferase subunit 3, regulatory [Source:HGNC Symbol;Acc:HGNC:3007]	DPM3	dolichyl-phosphate mannosyltransferase subunit 3, regulatory [Source:HGNC Symbol;Acc:HGNC:3007]	-0.66629934
CHCHD2	coiled-coil-helix-coiled-coil-helix domain containing 2 [Source:HGNC Symbol;Acc:HGNC:21645]	CHCHD2	coiled-coil-helix-coiled-coil-helix domain containing 2 [Source:HGNC Symbol;Acc:HGNC:21645]	-0.66781944
AP2S1	adaptor related protein complex 2 subunit sigma 1 [Source:HGNC Symbol;Acc:HGNC:565]	AP2S1	adaptor related protein complex 2 subunit sigma 1 [Source:HGNC Symbol;Acc:HGNC:565]	-0.6684866
EDF1	endothelial differentiation related factor 1 [Source:HGNC Symbol;Acc:HGNC:3164]	EDF1	endothelial differentiation related factor 1 [Source:HGNC Symbol;Acc:HGNC:3164]	-0.6718358
SNRPD2	small nuclear ribonucleoprotein D2 polypeptide [Source:HGNC Symbol;Acc:HGNC:11159]	SNRPD2	small nuclear ribonucleoprotein D2 polypeptide [Source:HGNC Symbol;Acc:HGNC:11159]	-0.679951
NDUFB10	NADH:ubiquinone oxidoreductase subunit B10 [Source:HGNC Symbol;Acc:HGNC:7696]	NDUFB10	NADH:ubiquinone oxidoreductase subunit B10 [Source:HGNC Symbol;Acc:HGNC:7696]	-0.68197626
MRPS36	mitochondrial ribosomal protein S36 [Source:HGNC Symbol;Acc:HGNC:16631]	MRPS36	mitochondrial ribosomal protein S36 [Source:HGNC Symbol;Acc:HGNC:16631]	-0.6842788
MRPS15	mitochondrial ribosomal protein S15 [Source:HGNC Symbol;Acc:HGNC:14504]	MRPS15	mitochondrial ribosomal protein S15 [Source:HGNC Symbol;Acc:HGNC:14504]	-0.6865849
PAFAH1B3	platelet activating factor acetylhydrolase 1b catalytic subunit 3 [Source:HGNC Symbol;Acc:HGNC:8576]	PAFAH1B3	platelet activating factor acetylhydrolase 1b catalytic subunit 3 [Source:HGNC Symbol;Acc:HGNC:8576]	-0.68818223
MYL6	myosin light chain 6 [Source:HGNC Symbol;Acc:HGNC:7587]	MYL6	myosin light chain 6 [Source:HGNC Symbol;Acc:HGNC:7587]	-0.69104266
RAN	RAN, member RAS oncogene family [Source:HGNC Symbol;Acc:HGNC:9846]	RAN	RAN, member RAS oncogene family [Source:HGNC Symbol;Acc:HGNC:9846]	-0.69498444
TMSB10	thymosin beta 10 [Source:HGNC Symbol;Acc:HGNC:11879]	TMSB10	thymosin beta 10 [Source:HGNC Symbol;Acc:HGNC:11879]	-0.6967147
CLTB	clathrin light chain B [Source:HGNC Symbol;Acc:HGNC:2091]	CLTB	clathrin light chain B [Source:HGNC Symbol;Acc:HGNC:2091]	-0.6978301
NDUFA2	NADH:ubiquinone oxidoreductase subunit A2 [Source:HGNC Symbol;Acc:HGNC:7685]	NDUFA2	NADH:ubiquinone oxidoreductase subunit A2 [Source:HGNC Symbol;Acc:HGNC:7685]	-0.7023765
MRPL11	mitochondrial ribosomal protein L11 [Source:HGNC Symbol;Acc:HGNC:14042]	MRPL11	mitochondrial ribosomal protein L11 [Source:HGNC Symbol;Acc:HGNC:14042]	-0.7029287
COX6C	cytochrome c oxidase subunit 6C [Source:HGNC Symbol;Acc:HGNC:2285]	COX6C	cytochrome c oxidase subunit 6C [Source:HGNC Symbol;Acc:HGNC:2285]	-0.7068799
COX6B1	cytochrome c oxidase subunit 6B1 [Source:HGNC Symbol;Acc:HGNC:2280]	COX6B1	cytochrome c oxidase subunit 6B1 [Source:HGNC Symbol;Acc:HGNC:2280]	-0.7291069
NDUFB7	NADH:ubiquinone oxidoreductase subunit B7 [Source:HGNC Symbol;Acc:HGNC:7702]	NDUFB7	NADH:ubiquinone oxidoreductase subunit B7 [Source:HGNC Symbol;Acc:HGNC:7702]	-0.73182267
NENF	neudesin neurotrophic factor [Source:HGNC Symbol;Acc:HGNC:30384]	NENF	neudesin neurotrophic factor [Source:HGNC Symbol;Acc:HGNC:30384]	-0.73604155
POLR2L	RNA polymerase II, I and III subunit L [Source:HGNC Symbol;Acc:HGNC:9199]	POLR2L	RNA polymerase II, I and III subunit L [Source:HGNC Symbol;Acc:HGNC:9199]	-0.7362559
POP7	POP7 homolog, ribonuclease P/MRP subunit [Source:HGNC Symbol;Acc:HGNC:19949]	POP7	POP7 homolog, ribonuclease P/MRP subunit [Source:HGNC Symbol;Acc:HGNC:19949]	-0.74553055
BLOC1S1	biogenesis of lysosomal organelles complex 1 subunit 1 [Source:HGNC Symbol;Acc:HGNC:4200]	BLOC1S1	biogenesis of lysosomal organelles complex 1 subunit 1 [Source:HGNC Symbol;Acc:HGNC:4200]	-0.7502814
NDUFA4	NDUFA4 mitochondrial complex associated [Source:HGNC Symbol;Acc:HGNC:7687]	NDUFA4	NDUFA4 mitochondrial complex associated [Source:HGNC Symbol;Acc:HGNC:7687]	-0.75606257
UQCRH	ubiquinol-cytochrome c reductase hinge protein [Source:HGNC Symbol;Acc:HGNC:12590]	UQCRH	ubiquinol-cytochrome c reductase hinge protein [Source:HGNC Symbol;Acc:HGNC:12590]	-0.7712723
GTF2A2	general transcription factor IIA subunit 2 [Source:HGNC Symbol;Acc:HGNC:4647]	GTF2A2	general transcription factor IIA subunit 2 [Source:HGNC Symbol;Acc:HGNC:4647]	-0.7842768
PPIA	peptidylprolyl isomerase A [Source:HGNC Symbol;Acc:HGNC:9253]	PPIA	peptidylprolyl isomerase A [Source:HGNC Symbol;Acc:HGNC:9253]	-0.7887499
CENPW	centromere protein W [Source:HGNC Symbol;Acc:HGNC:21488]	CENPW	centromere protein W [Source:HGNC Symbol;Acc:HGNC:21488]	-0.7931022
GSTP1	glutathione S-transferase pi 1 [Source:HGNC Symbol;Acc:HGNC:4638]	GSTP1	glutathione S-transferase pi 1 [Source:HGNC Symbol;Acc:HGNC:4638]	-0.79623955
SOD1	superoxide dismutase 1 [Source:HGNC Symbol;Acc:HGNC:11179]	SOD1	superoxide dismutase 1 [Source:HGNC Symbol;Acc:HGNC:11179]	-0.80730855

## Sheet: TF_ETV6-RUNX1
Table S5.	INPP5D correlation for transcription factors genes (ETV6-RUNX1-positive samples).
NAME	TF	score
INPP5D	INPP5D	1
ZNF496	TF	0.6459354541423383
MBD1	TF	0.5713947435221244
SRCAP	TF	0.5671843454082278
SP2	TF	0.561188198451035
STAT5A	TF	0.5595328382089849
MLXIP	TF	0.557044238311065
DOT1L	TF	0.5492225822452085
AHDC1	TF	0.5481038093313173
SPEN	TF	0.5442968333668382
FOXJ2	TF	0.5374960935705835
BAZ2A	TF	0.5372325079348971
FOXK2	TF	0.5310323541592482
ZBTB4	TF	0.5257227449698434
GATAD2B	TF	0.5227998821591859
PRR12	TF	0.5082877945555566
L3MBTL1	TF	0.5052417048534006
PPARD	TF	0.5020393211930297
ZNF592	TF	0.49459502969060254
ZBTB40	TF	0.48801289263346476
ZNF275	TF	0.47935028437722327
PHF21A	TF	0.4759353927755663
MECP2	TF	0.47302346844191334
UBP1	TF	0.4538145515079258
KDM2B	TF	0.4518422826937544
TCF3	TF	0.4488697214487072
REPIN1	TF	0.44615958779555287
HMGN3	TF	-0.4438806803465901
ZNF362	TF	0.44223540881268825
POU2AF1	TF	0.436608903995954
TET3	TF	0.4356595933073682
RXRB	TF	0.4334106264785782
THAP1	TF	-0.4330858548104491
ZNF76	TF	0.43283810815205936
SGSM2	TF	0.4303349630599472
RUNX1	TF	0.424218613391681
SREBF2	TF	0.42391860429007594
CAMTA2	TF	0.4234947175569126
ANKZF1	TF	0.42343794534491874
NFATC2	TF	0.4168331224369344
CREB3L2	TF	0.4162681446943852
GTF3A	TF	-0.4144109416194294
ZNF384	TF	0.41397230634835774
CUX1	TF	0.41261157450153824
GLYR1	TF	0.41135932054167296
ZNF444	TF	0.4088276670920044
ADNP	TF	0.40865490153314465
PLAGL2	TF	0.40651226344061175
MBD6	TF	0.40645734651457494
CIC	TF	0.40551952165313415
ZNF32	TF	-0.4035710059295819
FLYWCH1	TF	0.39095281459597087
MZF1	TF	0.3901111886649534
ZNF865	TF	0.3892289526157978
ZNF598	TF	0.3825510663421904
SCMH1	TF	0.37966819575221267
ZNF687	TF	0.37682958238604325
KDM2A	TF	0.37548976844629456
ZNF212	TF	0.3722453045778374
SAFB	TF	0.37221520165538513
ZNF707	TF	0.37039496291646024
SNAPC4	TF	0.3674132580452055
CC2D1A	TF	0.3615453686818001
HSF1	TF	0.3562514679581936
ZNF428	TF	-0.3560102416334127
SREBF1	TF	0.34531783092938123
GATAD2A	TF	0.3267615009427334
NFIC	TF	0.2498535844965309
SAFB2	TF	0.23202798278125336

## Sheet: Cell surface_ETV6-RUNX1
Table S6.	INPP5D correlation for cell surface marker genes (ETV6-RUNX1-positive samples).
NAME	cell_surface	score
INPP5D	INPP5D	1
CLCN6	cell_surface	0.6826058484779682
STIM1	cell_surface	0.5870074281731812
SNRPD2	cell_surface	-0.5543856241720801
TTYH3	cell_surface	0.5473023602361565
GPR107	cell_surface	0.5435901709399932
CD22	cell_surface	0.5425990698747085
ITGA5	cell_surface	0.538199963834526
SLC23A2	cell_surface	0.5231624962911285
BTN2A1	cell_surface	0.5218343413311068
TSPAN14	cell_surface	0.5208700087276378
MYL6B	cell_surface	-0.5125049959823548
CNNM3	cell_surface	0.5122628273190327
SLC44A2	cell_surface	0.5074805607935883
LEMD2	cell_surface	0.4992669410863743
PIGG	cell_surface	0.4969166713720146
ABCC1	cell_surface	0.4954811732586916
[truncated: 29 more rows]

## Sheet: Core_merge
Table S7.	Merged GSEA data from the Ph-positive and ETV6-RUNX1 cohort.
[truncated: 414 more rows]

[truncated: 11 more sheets: Role_merge, TF_merge, Cell surface_merge, Gene cluster Ikaros-INPP5D, AKT1, AKT2, AKT3, AKT1+AKT2, AKT1+AKT3, AKT2+AKT3, AKT1+AKT2+AKT3]
